# Supplementary material for: Platinum(II) Iodido Complexes of 7-Azaindoles with Significant Antiproliferative Effects: An Old Story Revisited with Unexpected Outcomes
Source: PLoS One. 2016 Dec 1;11(12):e0165062. doi: 10.1371/journal.pone.0165062 (PMC5131915; doi:10.1371/journal.pone.0165062)
Supplement: S1 File — (CIF) [file pone.0165062.s003.cif]

####################################################################### 
# 
# This file contains crystal structure data downloaded from the 
# Cambridge Structural Database (CSD) hosted by the Cambridge 
# Crystallographic Data Centre (CCDC).
# 
# Full information about CCDC data access policies and citation 
# guidelines are available at http://www.ccdc.cam.ac.uk/access/V1 
# 
# Audit and citation data items may have been added by the CCDC. 
# Please retain this information to preserve the provenance of 
# this file and to allow appropriate attribution of the data. 
# 
#######################################################################

data_p
_database_code_depnum_ccdc_archive 'CCDC 1480147'
_audit_update_record             
;
2016-05-17 deposited with the CCDC.
2016-10-27 downloaded from the CCDC.
;

_audit_creation_method           SHELXL-2014/7
_shelx_SHELXL_version_number     2014/7
_chemical_name_systematic        ?
_chemical_name_common            ?
_chemical_melting_point          ?
_chemical_formula_moiety         ?
_chemical_formula_sum            'C19 H21 Cl2 I2 N5 O Pt'
_chemical_formula_weight         855.20

loop_
_atom_type_symbol
_atom_type_description
_atom_type_scat_dispersion_real
_atom_type_scat_dispersion_imag
_atom_type_scat_source
C C 0.0033 0.0016 'International Tables Vol C Tables 4.2.6.8 and 6.1.1.4'
H H 0.0000 0.0000 'International Tables Vol C Tables 4.2.6.8 and 6.1.1.4'
N N 0.0061 0.0033 'International Tables Vol C Tables 4.2.6.8 and 6.1.1.4'
O O 0.0106 0.0060 'International Tables Vol C Tables 4.2.6.8 and 6.1.1.4'
Cl Cl 0.1484 0.1585 'International Tables Vol C Tables 4.2.6.8 and 6.1.1.4'
I I -0.4742 1.8119 'International Tables Vol C Tables 4.2.6.8 and 6.1.1.4'
Pt Pt -1.7033 8.3905 'International Tables Vol C Tables 4.2.6.8 and 6.1.1.4'

_space_group_crystal_system      triclinic
_space_group_IT_number           2
_space_group_name_H-M_alt        'P -1'
_space_group_name_Hall           '-P 1'

_shelx_space_group_comment       
;
The symmetry employed for this shelxl refinement is uniquely defined
by the following loop, which should always be used as a source of
symmetry information in preference to the above space-group names.
They are only intended as comments.
;

loop_
_space_group_symop_operation_xyz
'x, y, z'
'-x, -y, -z'

_cell_length_a                   11.0784(2)
_cell_length_b                   11.0789(2)
_cell_length_c                   11.6320(2)
_cell_angle_alpha                76.6972(17)
_cell_angle_beta                 65.0446(18)
_cell_angle_gamma                71.7722(16)
_cell_volume                     1221.42(4)
_cell_formula_units_Z            2
_cell_measurement_temperature    120(2)
_cell_measurement_reflns_used    12887
_cell_measurement_theta_min      2.90
_cell_measurement_theta_max      33.16

_exptl_crystal_description       prism
_exptl_crystal_colour            ?
_exptl_crystal_density_meas      ?
_exptl_crystal_density_method    ?
_exptl_crystal_density_diffrn    2.325
_exptl_crystal_F_000             792
_exptl_transmission_factor_min   ?
_exptl_transmission_factor_max   ?
_exptl_crystal_size_max          0.200
_exptl_crystal_size_mid          0.200
_exptl_crystal_size_min          0.150
_exptl_absorpt_coefficient_mu    8.511
_shelx_estimated_absorpt_T_min   0.281
_shelx_estimated_absorpt_T_max   0.362
_exptl_absorpt_correction_type   multi-scan
_exptl_absorpt_correction_T_min  0.2056
_exptl_absorpt_correction_T_max  1.0000
_exptl_absorpt_process_details   
;
CrysAlis RED, Oxford Diffraction Ltd.,
Version 1.171.33.52 (release 06-11-2009 CrysAlis171)
(compiled Nov  6 2009,16:24:50)
Empirical absorption correction using spherical harmonics,
 implemented in SCALE3 ABSPACK scaling algorithm.
;
_exptl_absorpt_special_details   ?
_diffrn_ambient_temperature      120(2)
_diffrn_radiation_wavelength     0.71073
_diffrn_radiation_type           MoK\a
_diffrn_source                   'Enhance (Mo) X-ray Source'
_diffrn_measurement_device_type  'Xcalibur, Sapphire2, large Be window'
_diffrn_measurement_method       '\w scans'
_diffrn_detector_area_resol_mean 8.3611
_diffrn_reflns_number            11162
_diffrn_reflns_av_unetI/netI     0.0174
_diffrn_reflns_av_R_equivalents  0.0172
_diffrn_reflns_limit_h_min       -13
_diffrn_reflns_limit_h_max       13
_diffrn_reflns_limit_k_min       -13
_diffrn_reflns_limit_k_max       13
_diffrn_reflns_limit_l_min       -11
_diffrn_reflns_limit_l_max       13
_diffrn_reflns_theta_min         2.905
_diffrn_reflns_theta_max         24.998
_diffrn_reflns_theta_full        24.998
_diffrn_measured_fraction_theta_max 0.996
_diffrn_measured_fraction_theta_full 0.996
_diffrn_reflns_Laue_measured_fraction_max 0.996
_diffrn_reflns_Laue_measured_fraction_full 0.996
_diffrn_reflns_point_group_measured_fraction_max 0.996
_diffrn_reflns_point_group_measured_fraction_full 0.996
_reflns_number_total             4287
_reflns_number_gt                4023
_reflns_threshold_expression     'I > 2\s(I)'
_reflns_Friedel_coverage         0.000
_reflns_Friedel_fraction_max     .
_reflns_Friedel_fraction_full    .

_reflns_special_details          
;
 Reflections were merged by SHELXL according to the crystal
 class for the calculation of statistics and refinement.
 
 _reflns_Friedel_fraction is defined as the number of unique
 Friedel pairs measured divided by the number that would be
 possible theoretically, ignoring centric projections and
 systematic absences.
;
_computing_data_collection       
;
CrysAlis CCD, Oxford Diffraction Ltd.,
Version 1.171.33.52 (release 06-11-2009 CrysAlis171)
(compiled Nov  6 2009,16:24:50)
;
_computing_cell_refinement       
;
CrysAlis RED, Oxford Diffraction Ltd.,
Version 1.171.33.52 (release 06-11-2009 CrysAlis171)
(compiled Nov  6 2009,16:24:50)
;
_computing_data_reduction        
;
CrysAlis RED, Oxford Diffraction Ltd.,
Version 1.171.33.52 (release 06-11-2009 CrysAlis171)
(compiled Nov  6 2009,16:24:50)
;
_computing_structure_solution    'SHELXL-2014/7 (Sheldrick, 2014)'
_computing_structure_refinement  'SHELXL-2014/7 (Sheldrick, 2014)'
_computing_molecular_graphics    ?
_computing_publication_material  ?
_refine_special_details          ?
_refine_ls_structure_factor_coef Fsqd
_refine_ls_matrix_type           full
_refine_ls_weighting_scheme      calc
_refine_ls_weighting_details     
'w=1/[\s^2^(Fo^2^)+(0.0352P)^2^+4.5645P] where P=(Fo^2^+2Fc^2^)/3'
_atom_sites_solution_primary     ?
_atom_sites_solution_secondary   ?
_atom_sites_solution_hydrogens   geom
_refine_ls_hydrogen_treatment    constr
_refine_ls_extinction_method     none
_refine_ls_extinction_coef       .
_refine_ls_number_reflns         4287
_refine_ls_number_parameters     275
_refine_ls_number_restraints     0
_refine_ls_R_factor_all          0.0268
_refine_ls_R_factor_gt           0.0248
_refine_ls_wR_factor_ref         0.0639
_refine_ls_wR_factor_gt          0.0631
_refine_ls_goodness_of_fit_ref   1.058
_refine_ls_restrained_S_all      1.058
_refine_ls_shift/su_max          0.001
_refine_ls_shift/su_mean         0.000

loop_
_atom_site_label
_atom_site_type_symbol
_atom_site_fract_x
_atom_site_fract_y
_atom_site_fract_z
_atom_site_U_iso_or_equiv
_atom_site_adp_type
_atom_site_occupancy
_atom_site_site_symmetry_order
_atom_site_calc_flag
_atom_site_refinement_flags_posn
_atom_site_refinement_flags_adp
_atom_site_refinement_flags_occupancy
_atom_site_disorder_assembly
_atom_site_disorder_group
Pt1 Pt 0.30080(2) 0.61373(2) 0.18586(2) 0.01833(7) Uani 1 1 d . . . . .
C2 C 0.2607(5) 0.5544(5) 0.6170(5) 0.0266(11) Uani 1 1 d . . . . .
C3 C 0.3428(5) 0.4366(5) 0.6287(5) 0.0264(11) Uani 1 1 d . . . . .
H3A H 0.3572 0.3930 0.7041 0.032 Uiso 1 1 calc R U . . .
C4 C 0.4926(5) 0.2797(5) 0.4555(5) 0.0247(11) Uani 1 1 d . . . . .
C5 C 0.5264(5) 0.2685(5) 0.3282(5) 0.0274(11) Uani 1 1 d . . . . .
H5A H 0.5869 0.1931 0.2914 0.033 Uiso 1 1 calc R U . . .
C6 C 0.4702(5) 0.3693(5) 0.2564(5) 0.0232(11) Uani 1 1 d . . . . .
H6A H 0.4940 0.3609 0.1695 0.028 Uiso 1 1 calc R U . . .
C8 C 0.1717(6) 0.6462(6) 0.7132(5) 0.0335(13) Uani 1 1 d . . . . .
H8A H 0.1719 0.6059 0.7975 0.050 Uiso 1 1 calc R U . . .
H8B H 0.0777 0.6700 0.7158 0.050 Uiso 1 1 calc R U . . .
H8C H 0.2070 0.7229 0.6897 0.050 Uiso 1 1 calc R U . . .
C9 C -0.1967(7) 0.8323(7) 0.3731(8) 0.0533(18) Uani 1 1 d . . . . .
H9A H -0.2014 0.7491 0.4247 0.080 Uiso 1 1 calc R U . . .
H9B H -0.1828 0.8248 0.2858 0.080 Uiso 1 1 calc R U . . .
H9C H -0.2827 0.8956 0.4102 0.080 Uiso 1 1 calc R U . . .
Cl1 Cl 0.56032(15) 0.15651(14) 0.54876(13) 0.0360(3) Uani 1 1 d . . . . .
C2A C 0.3777(5) 1.0008(5) 0.2122(5) 0.0225(10) Uani 1 1 d . . . . .
C3C C 0.5152(5) 0.9853(5) 0.1502(5) 0.0245(11) Uani 1 1 d . . . . .
H31A H 0.5654 1.0461 0.1373 0.029 Uiso 1 1 calc R U . . .
C3A C 0.4036(5) 0.3898(5) 0.5073(5) 0.0239(11) Uani 1 1 d . . . . .
C3B C 0.5711(5) 0.8617(5) 0.1080(4) 0.0222(11) Uani 1 1 d . . . . .
C4A C 0.6997(5) 0.7864(5) 0.0456(5) 0.0261(11) Uani 1 1 d . . . . .
C5A C 0.7118(5) 0.6663(5) 0.0197(5) 0.0262(11) Uani 1 1 d . . . . .
H51A H 0.7995 0.6142 -0.0239 0.031 Uiso 1 1 calc R U . . .
C6A C 0.5950(5) 0.6232(5) 0.0579(5) 0.0245(11) Uani 1 1 d . . . . .
H61A H 0.6050 0.5412 0.0380 0.029 Uiso 1 1 calc R U . . .
C7B C 0.4583(5) 0.8071(5) 0.1462(4) 0.0195(10) Uani 1 1 d . . . . .
C7A C 0.3514(5) 0.4879(5) 0.4253(4) 0.0203(10) Uani 1 1 d . . . . .
C8A C 0.2688(6) 1.1081(5) 0.2787(5) 0.0302(12) Uani 1 1 d . . . . .
H81A H 0.3099 1.1771 0.2724 0.045 Uiso 1 1 calc R U . . .
H81B H 0.2240 1.0778 0.3688 0.045 Uiso 1 1 calc R U . . .
H81C H 0.2007 1.1401 0.2390 0.045 Uiso 1 1 calc R U . . .
C10 C -0.0612(7) 0.9953(6) 0.3012(7) 0.0485(17) Uani 1 1 d . . . . .
H10A H -0.0330 1.0376 0.3477 0.073 Uiso 1 1 calc R U . . .
H10B H -0.1465 1.0489 0.2922 0.073 Uiso 1 1 calc R U . . .
H10C H 0.0109 0.9823 0.2164 0.073 Uiso 1 1 calc R U . . .
C11 C 0.0035(6) 0.7986(5) 0.4233(5) 0.0288(12) Uani 1 1 d . . . . .
H11A H -0.0153 0.7194 0.4691 0.035 Uiso 1 1 calc R U . . .
Cl1A Cl 0.84472(14) 0.84090(16) 0.00193(14) 0.0403(3) Uani 1 1 d . . . . .
N1 N 0.2674(4) 0.5867(4) 0.4911(4) 0.0247(9) Uani 1 1 d . . . . .
H1A H 0.2241 0.6592 0.4605 0.030 Uiso 1 1 calc R U . . .
N2 N -0.0834(5) 0.8725(4) 0.3710(4) 0.0306(10) Uani 1 1 d . . . . .
N7 N 0.3840(4) 0.4782(4) 0.3019(4) 0.0226(9) Uani 1 1 d . . . . .
N1A N 0.3426(4) 0.8912(4) 0.2092(4) 0.0204(9) Uani 1 1 d . . . . .
H11B H 0.2592 0.8791 0.2428 0.024 Uiso 1 1 calc R U . . .
N7A N 0.4674(4) 0.6907(4) 0.1221(4) 0.0185(8) Uani 1 1 d . . . . .
I1 I 0.09524(4) 0.50990(3) 0.27708(3) 0.03105(10) Uani 1 1 d . . . . .
O1 O 0.1079(4) 0.8234(4) 0.4178(4) 0.0292(8) Uani 1 1 d . . . . .
I2 I 0.20527(3) 0.77445(3) 0.02671(3) 0.02830(10) Uani 1 1 d . . . . .

loop_
_atom_site_aniso_label
_atom_site_aniso_U_11
_atom_site_aniso_U_22
_atom_site_aniso_U_33
_atom_site_aniso_U_23
_atom_site_aniso_U_13
_atom_site_aniso_U_12
Pt1 0.01704(11) 0.01929(11) 0.01881(11) -0.00321(7) -0.00569(8) -0.00543(7)
C2 0.026(3) 0.036(3) 0.023(3) -0.004(2) -0.007(2) -0.018(2)
C3 0.028(3) 0.033(3) 0.023(3) 0.000(2) -0.010(2) -0.017(2)
C4 0.023(3) 0.025(3) 0.029(3) 0.006(2) -0.014(2) -0.011(2)
C5 0.024(3) 0.027(3) 0.029(3) -0.005(2) -0.008(2) -0.006(2)
C6 0.023(3) 0.025(3) 0.020(2) -0.002(2) -0.007(2) -0.005(2)
C8 0.034(3) 0.043(3) 0.028(3) -0.009(3) -0.010(2) -0.014(3)
C9 0.033(4) 0.060(5) 0.073(5) -0.017(4) -0.020(3) -0.015(3)
Cl1 0.0412(8) 0.0323(7) 0.0334(7) 0.0046(6) -0.0207(6) -0.0045(6)
C2A 0.027(3) 0.024(3) 0.020(2) 0.002(2) -0.013(2) -0.008(2)
C3C 0.031(3) 0.029(3) 0.019(2) 0.004(2) -0.010(2) -0.017(2)
C3A 0.024(3) 0.027(3) 0.025(3) 0.004(2) -0.010(2) -0.016(2)
C3B 0.024(3) 0.029(3) 0.016(2) 0.004(2) -0.008(2) -0.013(2)
C4A 0.022(3) 0.041(3) 0.019(2) -0.002(2) -0.005(2) -0.016(2)
C5A 0.015(2) 0.039(3) 0.019(2) -0.003(2) -0.003(2) -0.005(2)
C6A 0.024(3) 0.027(3) 0.023(3) -0.006(2) -0.007(2) -0.006(2)
C7B 0.020(2) 0.024(3) 0.015(2) 0.0009(19) -0.0080(19) -0.007(2)
C7A 0.018(2) 0.024(3) 0.018(2) 0.002(2) -0.0048(19) -0.011(2)
C8A 0.034(3) 0.026(3) 0.033(3) -0.005(2) -0.013(2) -0.011(2)
C10 0.038(4) 0.035(4) 0.058(4) 0.007(3) -0.015(3) -0.004(3)
C11 0.027(3) 0.022(3) 0.030(3) -0.009(2) -0.001(2) -0.006(2)
Cl1A 0.0239(7) 0.0566(10) 0.0408(8) -0.0077(7) -0.0028(6) -0.0221(7)
N1 0.026(2) 0.024(2) 0.025(2) -0.0033(18) -0.0080(18) -0.0082(18)
N2 0.024(2) 0.028(2) 0.036(3) -0.007(2) -0.004(2) -0.0091(19)
N7 0.022(2) 0.022(2) 0.025(2) -0.0054(18) -0.0058(18) -0.0088(17)
N1A 0.019(2) 0.021(2) 0.023(2) -0.0024(17) -0.0073(17) -0.0072(17)
N7A 0.019(2) 0.019(2) 0.019(2) -0.0030(16) -0.0094(17) -0.0029(16)
I1 0.0268(2) 0.0336(2) 0.0332(2) -0.00786(15) -0.00462(15) -0.01447(15)
O1 0.023(2) 0.028(2) 0.034(2) -0.0055(16) -0.0068(16) -0.0067(16)
I2 0.02479(19) 0.0315(2) 0.02918(19) -0.00032(15) -0.01275(15) -0.00631(14)

_geom_special_details            
;
 All esds (except the esd in the dihedral angle between two l.s. planes)
 are estimated using the full covariance matrix.  The cell esds are taken
 into account individually in the estimation of esds in distances, angles
 and torsion angles; correlations between esds in cell parameters are only
 used when they are defined by crystal symmetry.  An approximate (isotropic)
 treatment of cell esds is used for estimating esds involving l.s. planes.
;

loop_
_geom_bond_atom_site_label_1
_geom_bond_atom_site_label_2
_geom_bond_distance
_geom_bond_site_symmetry_2
_geom_bond_publ_flag
Pt1 N7 2.044(4) . ?
Pt1 N7A 2.055(4) . ?
Pt1 I1 2.5833(4) . ?
Pt1 I2 2.5836(4) . ?
C2 C3 1.352(8) . ?
C2 N1 1.401(7) . ?
C2 C8 1.491(8) . ?
C3 C3A 1.426(7) . ?
C3 H3A 0.9500 . ?
C4 C3A 1.381(8) . ?
C4 C5 1.391(7) . ?
C4 Cl1 1.723(5) . ?
C5 C6 1.380(7) . ?
C5 H5A 0.9500 . ?
C6 N7 1.339(6) . ?
C6 H6A 0.9500 . ?
C8 H8A 0.9800 . ?
C8 H8B 0.9800 . ?
C8 H8C 0.9800 . ?
C9 N2 1.448(8) . ?
C9 H9A 0.9800 . ?
C9 H9B 0.9800 . ?
C9 H9C 0.9800 . ?
C2A C3C 1.355(7) . ?
C2A N1A 1.397(6) . ?
C2A C8A 1.485(7) . ?
C3C C3B 1.422(7) . ?
C3C H31A 0.9500 . ?
C3A C7A 1.421(7) . ?
C3B C4A 1.384(8) . ?
C3B C7B 1.416(7) . ?
C4A C5A 1.385(8) . ?
C4A Cl1A 1.726(5) . ?
C5A C6A 1.380(7) . ?
C5A H51A 0.9500 . ?
C6A N7A 1.349(7) . ?
C6A H61A 0.9500 . ?
C7B N7A 1.347(6) . ?
C7B N1A 1.350(6) . ?
C7A N1 1.341(7) . ?
C7A N7 1.346(6) . ?
C8A H81A 0.9800 . ?
C8A H81B 0.9800 . ?
C8A H81C 0.9800 . ?
C10 N2 1.450(8) . ?
C10 H10A 0.9800 . ?
C10 H10B 0.9800 . ?
C10 H10C 0.9800 . ?
C11 O1 1.243(7) . ?
C11 N2 1.318(7) . ?
C11 H11A 0.9500 . ?
N1 H1A 0.8800 . ?
N1A H11B 0.8800 . ?

loop_
_geom_angle_atom_site_label_1
_geom_angle_atom_site_label_2
_geom_angle_atom_site_label_3
_geom_angle
_geom_angle_site_symmetry_1
_geom_angle_site_symmetry_3
_geom_angle_publ_flag
N7 Pt1 N7A 88.87(16) . . ?
N7 Pt1 I1 87.94(11) . . ?
N7A Pt1 I1 176.67(11) . . ?
N7 Pt1 I2 175.97(12) . . ?
N7A Pt1 I2 91.01(11) . . ?
I1 Pt1 I2 92.237(13) . . ?
C3 C2 N1 109.5(5) . . ?
C3 C2 C8 130.5(5) . . ?
N1 C2 C8 119.9(5) . . ?
C2 C3 C3A 107.5(5) . . ?
C2 C3 H3A 126.3 . . ?
C3A C3 H3A 126.3 . . ?
C3A C4 C5 119.8(5) . . ?
C3A C4 Cl1 120.0(4) . . ?
C5 C4 Cl1 120.3(4) . . ?
C6 C5 C4 118.6(5) . . ?
C6 C5 H5A 120.7 . . ?
C4 C5 H5A 120.7 . . ?
N7 C6 C5 124.0(5) . . ?
N7 C6 H6A 118.0 . . ?
C5 C6 H6A 118.0 . . ?
C2 C8 H8A 109.5 . . ?
C2 C8 H8B 109.5 . . ?
H8A C8 H8B 109.5 . . ?
C2 C8 H8C 109.5 . . ?
H8A C8 H8C 109.5 . . ?
H8B C8 H8C 109.5 . . ?
N2 C9 H9A 109.5 . . ?
N2 C9 H9B 109.5 . . ?
H9A C9 H9B 109.5 . . ?
N2 C9 H9C 109.5 . . ?
H9A C9 H9C 109.5 . . ?
H9B C9 H9C 109.5 . . ?
C3C C2A N1A 109.0(4) . . ?
C3C C2A C8A 131.5(5) . . ?
N1A C2A C8A 119.5(4) . . ?
C2A C3C C3B 107.8(4) . . ?
C2A C3C H31A 126.1 . . ?
C3B C3C H31A 126.1 . . ?
C4 C3A C7A 117.2(5) . . ?
C4 C3A C3 137.0(5) . . ?
C7A C3A C3 105.8(5) . . ?
C4A C3B C7B 116.6(5) . . ?
C4A C3B C3C 137.3(5) . . ?
C7B C3B C3C 106.1(4) . . ?
C3B C4A C5A 119.7(5) . . ?
C3B C4A Cl1A 120.3(4) . . ?
C5A C4A Cl1A 120.1(4) . . ?
C6A C5A C4A 119.3(5) . . ?
C6A C5A H51A 120.4 . . ?
C4A C5A H51A 120.4 . . ?
N7A C6A C5A 123.7(5) . . ?
N7A C6A H61A 118.1 . . ?
C5A C6A H61A 118.1 . . ?
N7A C7B N1A 126.7(4) . . ?
N7A C7B C3B 124.8(5) . . ?
N1A C7B C3B 108.5(4) . . ?
N1 C7A N7 127.4(5) . . ?
N1 C7A C3A 109.1(4) . . ?
N7 C7A C3A 123.5(5) . . ?
C2A C8A H81A 109.5 . . ?
C2A C8A H81B 109.5 . . ?
H81A C8A H81B 109.5 . . ?
C2A C8A H81C 109.5 . . ?
H81A C8A H81C 109.5 . . ?
H81B C8A H81C 109.5 . . ?
N2 C10 H10A 109.5 . . ?
N2 C10 H10B 109.5 . . ?
H10A C10 H10B 109.5 . . ?
N2 C10 H10C 109.5 . . ?
H10A C10 H10C 109.5 . . ?
H10B C10 H10C 109.5 . . ?
O1 C11 N2 125.8(5) . . ?
O1 C11 H11A 117.1 . . ?
N2 C11 H11A 117.1 . . ?
C7A N1 C2 108.1(4) . . ?
C7A N1 H1A 125.9 . . ?
C2 N1 H1A 125.9 . . ?
C11 N2 C9 122.4(5) . . ?
C11 N2 C10 119.7(5) . . ?
C9 N2 C10 117.8(5) . . ?
C6 N7 C7A 117.0(4) . . ?
C6 N7 Pt1 119.0(3) . . ?
C7A N7 Pt1 123.9(3) . . ?
C7B N1A C2A 108.5(4) . . ?
C7B N1A H11B 125.7 . . ?
C2A N1A H11B 125.7 . . ?
C7B N7A C6A 115.9(4) . . ?
C7B N7A Pt1 123.0(3) . . ?
C6A N7A Pt1 121.0(3) . . ?

loop_
_geom_hbond_atom_site_label_D
_geom_hbond_atom_site_label_H
_geom_hbond_atom_site_label_A
_geom_hbond_distance_DH
_geom_hbond_distance_HA
_geom_hbond_distance_DA
_geom_hbond_angle_DHA
_geom_hbond_site_symmetry_A
C6 H6A I2 0.95 3.25 3.892(5) 126.3 2_665
C8 H8B I1 0.98 3.14 3.818(6) 128.0 2_566
C5A H51A I1 0.95 3.14 3.816(5) 129.2 2_665
C10 H10C I2 0.98 3.17 4.002(7) 144.0 .
C11 H11A I1 0.95 3.19 3.629(5) 110.1 .
N1 H1A O1 0.88 1.97 2.841(6) 171.6 .
N1A H11B O1 0.88 2.13 2.877(6) 142.6 .

_refine_diff_density_max         2.250
_refine_diff_density_min         -0.868
_refine_diff_density_rms         0.140

_shelx_res_file                  
;

    p.res created by SHELXL-2014/7

TITL ps_2013_01_slow in P-1
REM P1 (#1 in standard setting)
CELL 0.71073  11.078361  11.078947  11.631984  76.6972  65.0446  71.7722
ZERR    2.00   0.000197   0.000205   0.000227   0.0017   0.0018   0.0016
LATT  1
SFAC    C   H   N   O   CL  I   PT
UNIT    38  42  10  2  4  4  2
MERG
OMIT   0 50
L.S.   40
TEMP -153
SIZE 0.20 0.20 0.15
LIST
FMAP   2
BOND
HTAB

REM Instructions for potential hydrogen bonds
EQIV $1 -x+1, -y+1, -z
HTAB C6 I2_$1
EQIV $2 -x, -y+1, -z+1
HTAB C8 I1_$2
HTAB C5A I1_$1
HTAB C10 I2
HTAB C11 I1
HTAB N1 O1
HTAB N1A O1

ACTA
BOND $H
PLAN   20
WGHT    0.035200    4.564500
FVAR       2.48058
PT1   7    0.300804    0.613728    0.185855    11.00000    0.01704    0.01929 =
         0.01881   -0.00321   -0.00569   -0.00543
C2    1    0.260698    0.554415    0.617034    11.00000    0.02632    0.03580 =
         0.02340   -0.00376   -0.00742   -0.01787
C3    1    0.342752    0.436633    0.628736    11.00000    0.02827    0.03321 =
         0.02337    0.00037   -0.01032   -0.01683
AFIX  43
H3A   2    0.357243    0.393036    0.704077    11.00000   -1.20000
AFIX   0
C4    1    0.492557    0.279742    0.455460    11.00000    0.02350    0.02485 =
         0.02873    0.00590   -0.01368   -0.01110
C5    1    0.526371    0.268545    0.328160    11.00000    0.02426    0.02656 =
         0.02932   -0.00484   -0.00766   -0.00583
AFIX  43
H5A   2    0.586870    0.193130    0.291386    11.00000   -1.20000
AFIX   0
C6    1    0.470163    0.369325    0.256411    11.00000    0.02252    0.02529 =
         0.01990   -0.00192   -0.00728   -0.00487
AFIX  43
H6A   2    0.494034    0.360931    0.169518    11.00000   -1.20000
AFIX   0
C8    1    0.171695    0.646152    0.713247    11.00000    0.03375    0.04312 =
         0.02824   -0.00901   -0.00988   -0.01449
AFIX 137
H8A   2    0.171916    0.605850    0.797529    11.00000   -1.50000
H8B   2    0.077705    0.670029    0.715784    11.00000   -1.50000
H8C   2    0.206962    0.722873    0.689666    11.00000   -1.50000
AFIX   0
C9    1   -0.196744    0.832263    0.373112    11.00000    0.03347    0.05993 =
         0.07337   -0.01706   -0.01964   -0.01473
AFIX 137
H9A   2   -0.201392    0.749145    0.424745    11.00000   -1.50000
H9B   2   -0.182831    0.824824    0.285804    11.00000   -1.50000
H9C   2   -0.282746    0.895597    0.410188    11.00000   -1.50000
AFIX   0
CL1   5    0.560322    0.156511    0.548762    11.00000    0.04124    0.03229 =
         0.03340    0.00464   -0.02071   -0.00445
C2A   1    0.377738    1.000821    0.212164    11.00000    0.02708    0.02368 =
         0.02005    0.00153   -0.01275   -0.00798
C3C   1    0.515242    0.985262    0.150227    11.00000    0.03060    0.02891 =
         0.01885    0.00447   -0.01045   -0.01717
AFIX  43
H31A  2    0.565393    1.046077    0.137336    11.00000   -1.20000
AFIX   0
C3A   1    0.403567    0.389818    0.507291    11.00000    0.02444    0.02659 =
         0.02516    0.00380   -0.01043   -0.01573
C3B   1    0.571099    0.861691    0.107965    11.00000    0.02361    0.02882 =
         0.01613    0.00378   -0.00834   -0.01250
C4A   1    0.699709    0.786415    0.045610    11.00000    0.02154    0.04074 =
         0.01938   -0.00230   -0.00543   -0.01623
C5A   1    0.711801    0.666306    0.019685    11.00000    0.01535    0.03853 =
         0.01938   -0.00321   -0.00289   -0.00497
AFIX  43
H51A  2    0.799511    0.614231   -0.023943    11.00000   -1.20000
AFIX   0
C6A   1    0.595028    0.623157    0.057937    11.00000    0.02380    0.02699 =
         0.02264   -0.00615   -0.00705   -0.00632
AFIX  43
H61A  2    0.605047    0.541224    0.037966    11.00000   -1.20000
AFIX   0
C7B   1    0.458257    0.807100    0.146231    11.00000    0.02041    0.02437 =
         0.01474    0.00089   -0.00795   -0.00723
C7A   1    0.351440    0.487862    0.425291    11.00000    0.01833    0.02411 =
         0.01830    0.00182   -0.00479   -0.01108
C8A   1    0.268811    1.108072    0.278750    11.00000    0.03425    0.02637 =
         0.03348   -0.00453   -0.01310   -0.01071
AFIX 137
H81A  2    0.309874    1.177102    0.272373    11.00000   -1.50000
H81B  2    0.223972    1.077787    0.368823    11.00000   -1.50000
H81C  2    0.200712    1.140097    0.238989    11.00000   -1.50000
AFIX   0
C10   1   -0.061219    0.995272    0.301163    11.00000    0.03806    0.03491 =
         0.05807    0.00690   -0.01458   -0.00354
AFIX 137
H10A  2   -0.033034    1.037558    0.347676    11.00000   -1.50000
H10B  2   -0.146547    1.048901    0.292241    11.00000   -1.50000
H10C  2    0.010897    0.982332    0.216354    11.00000   -1.50000
AFIX   0
C11   1    0.003529    0.798595    0.423276    11.00000    0.02678    0.02212 =
         0.02994   -0.00857   -0.00092   -0.00583
AFIX  43
H11A  2   -0.015266    0.719420    0.469127    11.00000   -1.20000
AFIX   0
CL1A  5    0.844723    0.840903    0.001927    11.00000    0.02391    0.05657 =
         0.04076   -0.00775   -0.00276   -0.02208
N1    3    0.267443    0.586681    0.491080    11.00000    0.02576    0.02359 =
         0.02501   -0.00334   -0.00803   -0.00825
AFIX  43
H1A   2    0.224079    0.659210    0.460472    11.00000   -1.20000
AFIX   0
N2    3   -0.083380    0.872481    0.371041    11.00000    0.02414    0.02759 =
         0.03611   -0.00684   -0.00403   -0.00914
N7    3    0.384003    0.478227    0.301909    11.00000    0.02196    0.02178 =
         0.02491   -0.00540   -0.00585   -0.00882
N1A   3    0.342644    0.891229    0.209201    11.00000    0.01902    0.02067 =
         0.02267   -0.00243   -0.00729   -0.00722
AFIX  43
H11B  2    0.259180    0.879102    0.242756    11.00000   -1.20000
AFIX   0
N7A   3    0.467382    0.690698    0.122104    11.00000    0.01916    0.01876 =
         0.01911   -0.00295   -0.00943   -0.00288
I1    6    0.095240    0.509898    0.277082    11.00000    0.02678    0.03360 =
         0.03315   -0.00786   -0.00462   -0.01447
O1    4    0.107879    0.823379    0.417829    11.00000    0.02271    0.02823 =
         0.03400   -0.00549   -0.00684   -0.00667
I2    6    0.205270    0.774451    0.026706    11.00000    0.02479    0.03150 =
         0.02918   -0.00032   -0.01275   -0.00631

HKLF      4

REM  ps_2013_01_slow in P-1
REM R1 =  0.0248 for    4023 Fo > 4sig(Fo)  and  0.0268 for all    4287 data
REM    275 parameters refined using      0 restraints

END

WGHT      0.0352      4.5644

REM Instructions for potential hydrogen bonds
HTAB C6 I2_$1
HTAB C8 I1_$2
HTAB C5A I1_$1
HTAB C10 I2
HTAB C11 I1
HTAB N1 O1
HTAB N1A O1

REM Highest difference peak  2.250,  deepest hole -0.868,  1-sigma level  0.140
Q1    1   0.3018  0.6430  0.1186  11.00000  0.05    2.25
Q2    1   0.0816  0.5679  0.2079  11.00000  0.05    1.68
Q3    1   0.2211  0.6654  0.2204  11.00000  0.05    1.45
Q4    1   0.2977  0.6506  0.2343  11.00000  0.05    1.22
Q5    1   0.3856  0.5659  0.1543  11.00000  0.05    1.22
Q6    1   0.3003  0.5511  0.1912  11.00000  0.05    1.14
Q7    1   0.2155  0.8162 -0.0535  11.00000  0.05    0.92
Q8    1   0.3578  0.5334  0.2407  11.00000  0.05    0.77
Q9    1   0.2943  0.7031 -0.0069  11.00000  0.05    0.74
Q10   1   0.6611  1.0475  0.1013  11.00000  0.05    0.72
Q11   1   0.1979  0.6814  0.0513  11.00000  0.05    0.68
Q12   1   0.0024  0.5822  0.3145  11.00000  0.05    0.68
Q13   1   0.1970  0.6983  0.0018  11.00000  0.05    0.63
Q14   1   0.1025  0.8379  0.0734  11.00000  0.05    0.62
Q15   1   0.2560  0.4672  0.7694  11.00000  0.05    0.60
Q16   1   0.1016  0.5636  0.3383  11.00000  0.05    0.58
Q17   1   0.1603  0.4212  0.3154  11.00000  0.05    0.56
Q18   1   0.1876  0.4410  0.2450  11.00000  0.05    0.55
Q19   1   0.1034  0.4479  0.2289  11.00000  0.05    0.51
Q20   1   0.8737  0.7631  0.0124  11.00000  0.05    0.51
;
_shelx_res_checksum              72335

_shelx_hkl_file                  
;
   0   0   2 20501.1 152.717   6
   0   0   2 20268.3 176.624   3
   0   0  -2 20645.7 144.867   6
   0   0   2 19980.6 179.723   2
   0   0   3 2276.98 91.4514   6
   0   0   3 1852.48 113.328   3
   0   0   3 1990.26 106.487   2
   0   0  -3 1977.31 79.2054   6
   0   0  -4 123751. 474.999   6
   0   0   4 125369. 599.098   2
   0   0   4 124896. 531.579   6
   0   0   4 121685. 618.671   3
   0   0   5 82587.0 601.831   3
   0   0  -5 80026.9 427.686   6
   0   0   5 78924.8 539.653   2
   0   0  -6 49096.3 372.078   6
   0   0  -6 48037.4 438.413   5
   0   0   6 47321.2 464.522   2
   0   0   7 27183.5 396.724   2
   0   0  -7 27649.8 379.508   5
   0   0   7 28635.0 472.889   3
   0   0  -7 27346.0 300.845   6
   0   0  -8 20122.6 278.803   6
   0   0   8 21419.2 477.159   3
   0   0  -8 19623.0 362.470   5
   0   0   8 19890.9 377.472   2
   0   0   9 20969.5 518.985   3
   0   0   9 20752.7 418.097   2
   0   0  -9 20036.7 400.765   5
   0   0  -9 20185.9 294.603   6
   0   0  10 12650.3 456.940   3
   0   0  10 12363.0 359.110   2
   0   0  11 34750.5 595.348   2
   0   0  12 3905.95 310.244   2
   0   0  13 23810.1 582.112   2
   0   0  14 3631.33 339.119   2
   0   0  15 12.1842 292.463   2
  -1   0  14 173.682 303.873   2
  -1   0  13 2780.92 320.368   2
  -1   0  12 31145.8 626.775   2
  -1   0  11 10761.6 386.178   2
  -1   0  10 2994.82 254.413   2
   1   0  -9 20403.0 463.162   5
  -1   0   9 22090.8 503.375   3
  -1   0   9 20683.0 434.171   2
   1   0  -9 21418.0 340.805   6
  -1   0   8 61891.3 660.081   2
   1   0  -8 63025.0 710.903   5
   1   0  -8 62196.4 536.732   6
  -1   0   8 63536.4 733.446   3
   1   0  -7 176505. 844.809   6
   1   0  -7 180761. 1089.64   5
  -1   0   7 176434. 999.157   2
   1   0  -6 2257.36 134.799   6
  -1   0   6 2575.43 171.388   3
   1   0  -6 2174.91 161.047   5
  -1   0   5 2309.35 143.890   2
   1   0  -5 2801.03 158.423   5
   1   0  -5 2519.16 121.603   6
  -1   0   5 2209.77 139.998   3
  -1   0   4 3192.16 145.900   2
   1   0  -4 3336.81 155.808   5
   1   0  -4 3411.39 126.406   6
  -1   0   4 3320.19 124.246   3
   1   0  -3 43046.9 336.907   6
   1   0  -3 43875.2 375.437   5
  -1   0   3 41150.9 258.251   3
  -1   0   3 41400.8 339.698   2
   1   0  -2 65885.0 377.422   6
   1   0  -2 65002.9 404.092   5
  -1   0   2 64655.3 241.613   3
  -1   0   2 62460.1 355.583   2
  -1   0   1 244200. 661.337   5
   1   0  -1 245102. 684.693   5
   1   0   2 138261. 339.243   4
   1   0   2 137174. 432.087   2
   1   0   2 138417. 568.616   3
  -1   0  -3 410987. 2214.96   6
   1   0   3 415670. 1111.23   3
   1   0   4 195667. 504.080   6
  -1   0  -4 196309. 471.793   6
   1   0   4 191354. 868.089   3
   1   0   5 34153.7 440.390   3
   1   0   5 34965.6 265.468   6
  -1   0  -5 33366.2 232.077   6
   1   0   5 33346.5 352.294   2
   1   0   6 66400.6 656.197   3
   1   0   6 65758.1 530.185   2
  -1   0  -6 65910.1 359.636   6
   1   0   6 67701.0 419.835   6
   1   0   7 31421.5 411.795   2
  -1   0  -7 32915.7 282.581   6
   1   0   7 35160.9 357.310   6
   1   0   7 35848.2 554.286   3
   1   0   8 2500.22 183.034   2
   1   0   8 2747.99 259.359   3
  -1   0  -8 2417.23 135.094   5
  -1   0  -9 1001.71 93.2317   6
   1   0   9 777.704 260.629   3
  -1   0  -9 1051.48 129.324   5
   1   0   9 874.606 176.918   2
   1   0  10 6939.06 412.761   3
   1   0  10 7280.32 295.609   2
   1   0  11 10478.4 486.523   3
   1   0  11 10414.1 355.658   2
   1   0  12 46550.4 713.664   2
   1   0  13 7448.64 382.184   2
   1   0  14 11089.7 446.264   2
   1   0  15 1151.38 311.156   2
  -2   0  14 8847.95 464.228   2
  -2   0  13 4669.29 377.346   2
  -2   0  12 74.8529 256.191   2
  -2   0  11 2782.49 280.733   2
  -2   0  10 3933.86 282.369   2
   2   0  -9 35934.7 481.993   6
   2   0  -9 35555.5 640.098   5
  -2   0   8 61024.0 689.032   2
   2   0  -8 58415.6 762.119   5
   2   0  -8 61078.3 601.048   6
   2   0  -7 1021.63 151.151   6
  -2   0   7 1303.77 190.434   2
  -2   0   7 1145.29 176.347   3
   2   0  -6 116952. 759.334   6
   2   0  -6 117696. 936.933   5
   2   0  -5 25301.0 354.868   6
  -2   0   5 24552.3 361.379   2
   2   0  -5 25778.1 429.529   5
  -2   0   5 25151.0 284.823   3
  -2   0   4 55113.3 479.733   2
  -2   0   4 55400.9 335.557   3
   2   0  -4 57704.7 573.287   5
   2   0  -4 57826.5 501.054   6
  -2   0   3 2856.27 85.7644   3
   2   0  -3 2917.16 175.788   5
   2   0  -3 2568.35 152.613   6
  -2   0   3 2821.40 144.254   2
   2   0  -2 35245.6 401.579   5
  -2   0   2 32477.7 318.503   2
  -2   0   1 221150. 763.090   2
   2   0  -1 223700. 894.073   5
   2   0   0 112355. 607.142   5
   2   0   0 109611. 626.895   4
  -2   0   0 113251. 605.230   5
   2   0   0 109674. 411.477   1
   2   0   0 108713. 443.315   3
  -2   0  -1 79786.3 458.690   5
   2   0   1 81495.3 448.877   5
   2   0   1 80973.5 483.926   4
   2   0   1 82061.8 481.464   3
  -2   0  -1 81806.0 456.222   0
   2   0   2 2257.13 171.496   3
   2   0   2 2030.30 87.6494   5
  -2   0  -2 1950.70 94.8994   5
   2   0   2 2166.87 107.595   4
   2   0   3 5042.21 115.796   4
   2   0   3 4883.89 85.2128   5
   2   0   3 4870.23 223.731   3
  -2   0  -3 4889.97 89.5590   5
   2   0   3 4717.80 141.413   2
   2   0   4 353246. 1312.94   3
   2   0   4 365829. 2457.86   6
   2   0   4 354366. 3068.83   4
   2   0   4 365882. 1000.62   2
  -2   0  -4 357782. 2516.31   5
   2   0   5 452776. 1234.20   2
  -2   0  -5 458541. 3017.42   6
   2   0   5 455853. 1610.81   3
   2   0   6 35669.0 399.611   2
  -2   0  -6 36331.1 238.860   6
   2   0   6 34723.6 296.884   4
   2   0   6 36505.3 257.962   6
   2   0   6 37859.2 543.064   3
   2   0   7 63556.1 390.342   6
  -2   0  -7 62242.8 340.426   6
   2   0   7 63305.8 743.215   3
   2   0   7 63102.2 563.227   2
  -2   0  -8 3616.71 107.794   6
   2   0   8 3487.69 132.402   6
   2   0   8 3238.18 199.712   2
   2   0   8 3355.14 274.077   3
   2   0   9 8864.77 292.845   2
   2   0   9 9340.73 400.856   3
  -2   0  -9 8918.20 166.509   6
  -2   0  -9 8477.63 198.273   5
   2   0  10 30949.5 519.901   2
   2   0  10 32350.6 706.799   3
   2   0  11 10144.6 348.741   2
   2   0  11 9900.85 502.055   3
   2   0  12 159.230 225.371   2
   2   0  12 168.086 356.980   3
   2   0  13 15403.4 479.341   2
   2   0  14 6372.53 383.790   2
   2   0  15 4176.22 361.692   2
   2   0  16 3514.91 384.303   2
  -3   0  13 18240.6 597.211   2
  -3   0  12 662.246 299.375   2
  -3   0  11 914.632 267.741   2
  -3   0  10 4366.66 310.112   2
   3   0  -9 1306.27 263.065   5
  -3   0   9 1360.23 238.802   2
   3   0  -9 1257.33 173.328   6
   3   0  -8 24104.7 564.908   5
  -3   0   8 25147.8 497.065   2
   3   0  -8 25009.7 439.958   6
   3   0  -7 122201. 913.778   6
  -3   0   7 124025. 969.222   2
   3   0  -7 123180. 1132.45   5
  -3   0   6 37915.2 515.635   2
   3   0  -6 38377.2 513.242   6
   3   0  -6 38302.9 614.839   5
  -3   0   6 37125.0 375.873   3
   3   0  -5 68274.2 652.491   6
   3   0  -5 66623.3 748.394   5
  -3   0   5 65107.9 407.495   3
  -3   0   5 67952.4 637.535   2
  -3   0   4 836.175 73.9626   3
   3   0  -4 1052.23 155.346   6
  -3   0   4 1190.15 151.675   2
   3   0  -4 1154.57 174.745   5
   3   0  -3 205183. 1057.82   6
   3   0  -3 207017. 1144.97   5
  -3   0   3 208245. 964.909   2
  -3   0   2 335922. 1159.03   2
   3   0  -2 331595. 1374.16   5
  -3   0   2 329105. 1302.51   5
  -3   0   1 3887.65 191.130   2
   3   0  -1 3656.17 203.467   5
  -3   0   1 3327.25 191.251   5
  -3   0   0 1075.17 183.240   5
   3   0   0 945.186 163.888   5
   3   0   0 981.784 132.300   3
   3   0   0 1109.45 208.782   4
   3   0   1 16180.8 287.047   5
  -3   0  -1 16605.0 306.270   5
   3   0   1 15024.2 307.532   4
   3   0   1 16531.8 293.408   3
   3   0   2 2875.89 175.215   4
   3   0   2 2889.84 148.948   5
  -3   0  -2 2735.68 156.218   0
   3   0   2 2783.66 216.874   3
  -3   0  -2 2707.07 158.093   5
   3   0   3 96130.0 452.973   5
  -3   0  -3 95462.4 500.413   5
   3   0   3 94529.5 708.682   3
   3   0   4 57550.7 596.396   3
   3   0   4 58447.6 314.659   5
   3   0   4 58931.2 392.746   4
  -3   0  -4 55943.5 340.180   5
  -3   0  -5 806.873 68.0162   5
   3   0   5 771.071 132.248   2
   3   0   5 837.888 67.2063   6
   3   0   5 859.018 94.9970   4
   3   0   5 946.137 210.673   3
   3   0   6 160780. 1108.60   3
   3   0   6 156767. 643.271   4
   3   0   6 156438. 827.352   2
  -3   0  -6 157857. 514.298   5
   3   0   7 1130.70 70.6815   6
   3   0   7 1400.28 102.771   4
   3   0   7 949.016 152.878   2
  -3   0  -7 1109.44 67.8425   5
   3   0   7 1418.22 238.139   3
   3   0   8 73208.0 409.134   6
   3   0   8 73423.7 880.529   3
  -3   0  -8 74410.5 387.756   5
   3   0   8 74317.3 662.280   2
   3   0   9 15182.9 226.519   6
  -3   0  -9 15237.5 199.911   5
   3   0   9 16058.1 365.689   2
   3   0  10 26498.7 667.349   3
   3   0  10 25299.5 467.157   2
   3   0  11 25761.2 506.653   2
   3   0  11 25989.6 707.711   3
   3   0  12 8763.08 358.821   2
   3   0  12 8803.48 514.723   3
   3   0  13 920.465 264.688   2
   3   0  13 653.672 362.161   3
   3   0  14 2355.61 314.625   2
   3   0  15 697.136 297.085   2
   3   0  16 5641.43 417.579   2
  -4   0  13 195.941 333.984   2
  -4   0  12 8262.79 457.539   2
  -4   0  11 266.496 297.587   2
  -4   0  10 38194.3 728.404   2
  -4   0   9 37409.8 673.060   2
  -4   0   8 1842.35 255.993   2
   4   0  -7 450.137 163.013   6
  -4   0   7 606.569 211.924   2
   4   0  -7 715.672 235.481   5
  -4   0   6 10132.1 328.558   2
   4   0  -6 9163.18 311.731   6
   4   0  -6 10188.0 392.030   5
   4   0  -5 401.416 163.356   6
   4   0  -5 188.603 198.471   5
  -4   0   5 352.420 69.8656   3
  -4   0   5 195.828 167.907   2
   4   0  -4 87244.4 891.751   5
   4   0  -4 87438.6 809.030   6
  -4   0   4 88164.2 757.629   2
   4   0  -3 157810. 1059.30   6
   4   0  -3 162093. 1146.68   5
  -4   0   2 60505.2 594.128   2
   4   0  -2 61028.9 683.426   5
   4   0  -1 200668. 1155.29   5
  -4   0   1 204794. 1144.70   5
  -4   0   1 199981. 1053.77   2
   4   0   0 661.017 226.891   4
  -4   0   0 661.103 188.875   5
   4   0   0 921.278 131.513   3
   4   0   0 964.873 178.737   5
   4   0   1 70080.7 632.435   5
   4   0   1 64752.4 261.809   1
  -4   0  -1 71685.1 658.779   5
   4   0   1 64871.2 654.716   4
   4   0   1 70905.1 578.111   3
  -4   0  -2 1003.96 173.800   5
   4   0   2 840.404 191.208   4
   4   0   2 719.207 197.685   3
   4   0   2 762.619 157.322   5
   4   0   3 39134.1 509.414   3
   4   0   3 39238.6 393.787   5
  -4   0  -3 39690.5 427.789   5
  -4   0  -3 38515.7 241.725   1
  -4   0  -3 37237.1 419.844   0
   4   0   3 38757.5 442.747   4
  -4   0  -4 43020.0 392.750   5
   4   0   4 43974.1 423.692   4
   4   0   4 43342.5 552.619   3
   4   0   4 42330.3 349.976   5
  -4   0  -5 109224. 570.855   5
   4   0   5 107987. 895.442   3
   4   0   5 107399. 495.218   5
   4   0   5 108404. 614.399   4
  -4   0  -6 24250.3 254.512   5
   4   0   6 25723.6 308.125   4
   4   0   6 23760.6 228.223   6
   4   0   6 24970.6 489.581   3
   4   0   7 11472.0 284.354   2
   4   0   7 11676.8 219.395   4
   4   0   7 12068.5 392.769   3
  -4   0  -7 11576.6 172.325   5
   4   0   7 11799.8 160.902   6
   4   0   8 1214.64 117.266   4
   4   0   8 1043.10 77.3427   6
   4   0   8 988.321 278.488   3
  -4   0  -8 1135.70 79.4750   5
   4   0   8 857.877 164.780   2
   4   0   9 114569. 675.541   4
   4   0   9 117522. 907.509   2
   4   0   9 111005. 501.373   6
   4   0   9 116702. 1186.51   3
  -4   0  -9 112984. 498.280   5
   4   0  10 57234.7 689.366   2
   4   0  10 59130.1 923.503   3
   4   0  11 223.388 216.567   2
   4   0  11 184.489 333.131   3
   4   0  12 9442.99 381.098   2
   4   0  12 8470.68 520.244   3
   4   0  13 866.677 401.145   3
   4   0  13 723.150 254.584   2
   4   0  14 2814.51 322.337   2
   4   0  14 2226.63 441.411   3
   4   0  15 2762.09 327.108   2
   4   0  16 2350.39 367.146   2
  -5   0  12 4.32249 332.244   2
  -5   0  11 22267.7 662.529   2
  -5   0  10 7004.44 441.305   2
  -5   0   9 30814.7 681.650   2
  -5   0   8 22581.1 559.869   2
  -5   0   7 229.968 238.239   2
  -5   0   6 7430.32 338.460   2
   5   0  -6 7738.29 383.636   5
   5   0  -5 455.277 225.564   5
   5   0  -5 509.162 185.800   6
  -5   0   5 519.726 211.678   2
   5   0  -4 1519.87 213.504   6
  -5   0   4 1472.60 85.5274   3
  -5   0   4 1582.93 213.116   2
   5   0  -4 1318.04 247.229   5
   5   0  -3 73673.5 814.151   6
  -5   0   3 77513.8 763.488   2
   5   0  -3 75608.9 861.590   5
  -5   0   2 204735. 1200.02   2
  -5   0   2 205858. 1307.80   5
  -5   0   1 6401.56 273.018   5
  -5   0   1 6776.70 293.978   2
   5   0  -1 6930.81 296.484   5
   5   0  -1 7114.99 326.284   4
  -5   0   0 92106.3 849.167   5
   5   0   0 90824.3 827.342   5
   5   0   0 91972.5 894.223   4
   5   0   1 4107.68 209.604   3
   5   0   1 4368.80 305.935   4
  -5   0  -1 4453.77 242.581   5
   5   0   1 4367.55 238.995   5
   5   0   2 276507. 1298.15   3
   5   0   2 275712. 1311.71   5
  -5   0  -2 270198. 1351.15   5
   5   0   3 100464. 833.651   3
  -5   0  -3 106421. 811.152   5
   5   0   3 104511. 763.524   5
   5   0   3 97875.6 792.561   4
   5   0   4 2244.83 238.854   3
   5   0   4 1989.89 173.420   4
  -5   0  -4 1998.95 163.163   0
   5   0   4 2348.97 148.982   5
   5   0   5 17176.7 311.716   4
  -5   0  -5 16879.2 292.106   5
   5   0   5 16327.7 415.725   3
   5   0   5 16425.2 250.005   5
  -5   0  -6 1662.45 117.656   5
   5   0   6 1426.75 138.467   4
   5   0   6 1366.10 235.262   3
   5   0   6 1382.34 93.5822   5
  -5   0  -7 701.284 90.0530   5
   5   0   7 521.034 233.387   3
   5   0   7 525.682 75.3760   6
   5   0   7 658.065 122.440   4
   5   0   8 25691.8 254.572   6
  -5   0  -8 24868.7 289.953   5
   5   0   8 25746.5 567.016   3
   5   0   8 25293.7 346.827   4
   5   0   9 13911.2 274.158   4
   5   0   9 13821.0 190.796   6
  -5   0  -9 14136.3 218.783   5
   5   0   9 15297.5 511.674   3
   5   0  10 9609.02 246.692   4
   5   0  10 9068.10 347.168   2
   5   0  10 9681.25 470.619   3
   5   0  11 54690.8 725.643   2
   5   0  11 55399.9 973.242   3
   5   0  12 2896.77 281.071   2
   5   0  12 4134.42 429.386   3
   5   0  13 14355.7 648.180   3
   5   0  13 14106.1 473.286   2
   5   0  14 415.748 273.331   2
   5   0  14 169.143 411.640   3
   5   0  15 6932.89 625.277   3
   5   0  15 7677.87 447.089   2
   5   0  16 12325.3 534.987   2
  -6   0  11 67.1097 337.090   2
  -6   0  10 29930.8 771.003   2
   6   0  -9 36902.1 828.143   4
  -6   0   9 36662.7 806.453   2
   6   0  -8 938.550 317.543   4
  -6   0   8 772.601 305.412   2
  -6   0   7 8242.47 410.544   2
  -6   0   6 19755.4 522.451   2
  -6   0   5 77700.3 919.146   2
   6   0  -4 37858.8 698.848   5
  -6   0   4 37162.0 625.711   2
   6   0  -3 3983.25 313.243   5
  -6   0   3 4419.64 289.592   2
   6   0  -3 4203.51 301.480   6
   6   0  -3 4362.23 311.072   4
   6   0  -2 1116.38 260.323   4
   6   0  -2 471.969 218.033   5
  -6   0   2 463.837 210.172   2
  -6   0   1 15857.9 423.430   2
  -6   0   1 17276.3 440.599   5
   6   0  -1 17381.5 473.820   4
   6   0   0 500.225 228.763   4
   6   0   0 680.702 195.185   5
  -6   0   0 540.752 186.056   5
   6   0   1 176199. 997.548   3
   6   0   1 174353. 1276.92   4
   6   0   1 178259. 1205.37   5
   6   0   2 20557.8 475.950   4
   6   0   2 22420.3 441.183   5
   6   0   2 22612.6 431.061   3
  -6   0  -2 22292.9 461.730   5
   6   0   3 69958.9 751.828   3
   6   0   3 71469.9 720.699   5
  -6   0  -3 73249.8 761.307   5
   6   0   4 162545. 1159.25   3
   6   0   4 162401. 982.244   5
  -6   0  -4 164985. 1077.61   5
   6   0   5 7562.52 340.485   3
   6   0   5 8369.49 275.155   4
  -6   0  -5 7782.33 264.811   0
  -6   0  -5 7993.50 256.391   5
   6   0   5 7713.13 219.949   5
  -6   0  -6 5622.34 208.596   5
  -6   0  -6 4939.92 213.245   0
   6   0   6 5484.08 326.044   3
   6   0   6 4444.66 159.232   5
   6   0   6 4680.17 206.881   4
  -6   0  -7 1078.30 126.945   5
   6   0   7 899.789 97.6086   5
   6   0   7 1401.26 265.964   3
   6   0   7 1085.08 146.702   4
   6   0   8 17076.0 244.444   6
   6   0   8 18376.6 515.064   3
   6   0   8 18372.6 336.068   4
  -6   0  -8 17841.8 297.322   5
   6   0   9 24734.7 380.024   4
   6   0   9 24120.8 610.904   3
  -6   0  -9 24380.7 322.522   5
   6   0  10 59278.1 574.806   4
   6   0  10 59866.5 936.523   3
   6   0  11 2457.28 395.762   3
   6   0  12 16255.8 627.964   3
   6   0  13 731.056 406.806   3
   6   0  14 27663.3 873.739   3
   6   0  15 13437.7 734.660   3
  -7   0  10 3245.27 418.580   2
   7   0  -9 1131.06 382.693   4
  -7   0   9 1728.07 381.896   2
  -7   0   8 17727.6 603.762   2
   7   0  -8 16521.2 617.566   4
  -7   0   7 2711.74 352.146   2
   7   0  -7 2469.28 372.947   4
  -7   0   6 49952.9 858.277   2
   7   0  -6 47215.9 855.843   4
   7   0  -5 1379.73 309.777   4
  -7   0   5 1769.41 300.253   2
   7   0  -4 48319.5 829.516   4
  -7   0   4 50827.4 793.695   2
  -7   0   3 23064.1 555.919   2
   7   0  -3 24508.1 613.618   4
   7   0  -2 8353.17 386.065   5
  -7   0   2 7659.16 368.108   2
   7   0  -2 8258.24 418.004   4
   7   0  -1 738.903 221.757   5
  -7   0   1 1104.73 249.975   2
  -7   0   1 754.687 212.710   5
   7   0  -1 963.551 266.437   4
   7   0   0 1910.52 223.910   5
   7   0   0 1341.11 278.215   4
  -7   0   0 1404.26 224.169   5
  -7   0   0 1828.53 272.629   2
   7   0   1 503.417 195.221   5
   7   0   1 616.853 262.145   4
  -7   0  -1 671.019 205.849   5
   7   0   2 79261.7 776.494   3
   7   0   2 80402.9 866.340   5
  -7   0  -2 80559.8 892.969   5
   7   0   2 80057.0 931.133   4
   7   0   3 162212. 1250.72   4
   7   0   3 166568. 1194.11   5
   7   0   3 168427. 1194.42   3
  -7   0  -3 172618. 1256.50   5
  -7   0  -4 15232.4 394.907   5
   7   0   4 14305.1 365.210   5
   7   0   4 13447.4 420.940   3
   7   0   4 12491.0 399.392   4
  -7   0  -5 36409.1 555.580   5
   7   0   5 35495.8 507.184   5
   7   0   5 34579.6 617.675   3
  -7   0  -6 9905.15 317.661   0
   7   0   6 9195.24 256.156   5
  -7   0  -6 10168.9 312.958   5
   7   0   6 9028.80 381.708   3
   7   0   6 9030.06 306.283   4
   7   0   7 75385.7 920.623   3
  -7   0  -7 76276.9 753.496   0
  -7   0  -7 77157.4 726.623   5
   7   0   7 75308.1 726.616   4
   7   0   8 15792.4 355.300   4
  -7   0  -8 16525.3 344.137   5
  -7   0  -8 15313.7 361.710   0
   7   0   8 16439.4 516.625   3
   7   0   9 386.979 154.926   4
   7   0   9 285.617 310.484   3
   7   0  10 5298.10 419.341   3
   7   0  10 5985.17 241.881   4
   7   0  11 9221.60 508.043   3
   7   0  12 41.8803 331.365   3
   7   0  13 11036.3 600.874   3
   7   0  14 2557.19 497.887   3
   7   0  15 20599.2 845.122   3
   7   0  16 12391.0 747.903   3
  -8   0   9 2138.26 418.796   2
   8   0  -9 2146.67 419.027   4
  -8   0   8 524.080 331.019   2
   8   0  -8 385.944 371.341   4
   8   0  -7 4971.98 432.824   4
  -8   0   7 5353.84 449.198   2
   8   0  -6 1151.05 361.534   4
  -8   0   6 1762.47 339.116   2
   8   0  -5 74371.9 1082.40   4
  -8   0   5 79489.0 1097.95   2
  -8   0   4 33192.9 716.266   2
   8   0  -4 33585.9 744.177   4
   8   0  -3 6333.36 423.647   4
  -8   0   3 5394.38 392.984   2
   8   0  -2 7283.84 409.699   4
  -8   0   2 7732.37 412.759   2
  -8   0   1 32576.0 677.056   2
   8   0  -1 31776.1 689.994   4
   8   0   0 54264.6 866.241   4
  -8   0   0 57283.9 834.886   2
   8   0   1 15208.5 515.203   4
  -8   0  -1 13862.1 437.710   5
   8   0   1 15165.2 467.566   5
   8   0   2 956.362 227.672   3
   8   0   2 827.612 226.892   5
   8   0   2 910.758 291.908   4
  -8   0  -2 1162.75 228.234   5
  -8   0  -3 13225.3 415.063   5
   8   0   3 13492.3 413.514   3
   8   0   3 13896.8 421.251   5
   8   0   3 14075.3 471.032   4
   8   0   4 31011.5 562.527   5
   8   0   4 32204.4 602.171   3
   8   0   5 2693.72 257.991   4
   8   0   5 1961.38 207.570   5
  -8   0  -5 1933.74 208.872   5
   8   0   5 2220.56 284.272   3
  -8   0  -6 63397.9 754.522   5
   8   0   6 54914.4 717.862   4
   8   0   6 59941.4 844.991   3
   8   0   6 57916.5 650.713   5
   8   0   7 1595.76 332.242   3
  -8   0  -7 1152.02 201.481   5
   8   0   7 841.996 212.193   4
   8   0   7 1283.91 164.986   5
  -8   0  -8 91138.0 839.219   5
  -8   0  -8 92030.8 896.903   0
   8   0   8 83712.1 672.643   5
   8   0   8 86624.3 831.121   4
   8   0   8 85994.9 1066.43   3
  -8   0  -9 38098.0 592.064   0
   8   0   9 38103.5 562.465   4
   8   0   9 37609.2 758.596   3
   8   0  10 2479.68 372.988   3
  -8   0 -10 2654.89 226.783   0
   8   0  10 2704.35 211.168   4
  -8   0 -11 4216.97 246.310   0
   8   0  11 4017.54 423.127   3
   8   0  12 3346.32 430.030   3
   8   0  13 7044.72 546.400   3
   8   0  14 22404.0 809.768   3
   8   0  15 11331.1 698.178   3
   8   0  16 114.923 457.582   3
   8   0  17 3295.03 556.132   3
   9   0  -8 1685.09 439.278   4
  -9   0   8 1747.37 404.377   2
  -9   0   7 5874.55 483.296   2
   9   0  -7 4897.96 479.154   4
  -9   0   6 16592.7 617.239   2
   9   0  -6 16036.6 635.103   4
  -9   0   5 989.082 336.860   2
   9   0  -5 912.593 368.294   4
  -9   0   4 8841.49 486.721   2
   9   0  -4 8599.73 487.782   4
  -9   0   3 19102.7 603.233   2
   9   0  -3 20502.0 634.014   4
   9   0  -2 6349.75 445.442   4
  -9   0   2 5575.48 415.143   2
   9   0  -1 48652.7 874.555   4
  -9   0   1 48671.5 850.285   2
   9   0   0 2006.73 342.947   4
  -9   0   0 2767.62 390.018   2
   9   0   1 43127.8 814.902   4
   9   0   2 24154.7 643.896   4
   9   0   3 237.240 228.659   3
  -9   0  -3 218.894 218.081   5
   9   0   3 641.481 297.230   4
   9   0   3 294.256 225.894   5
   9   0   4 2473.95 258.703   5
  -9   0  -4 3211.38 259.033   5
   9   0   4 2845.15 311.865   4
   9   0   4 2522.24 306.729   3
   9   0   5 589.820 277.977   3
  -9   0  -5 387.038 202.959   5
   9   0   5 256.661 193.263   5
   9   0   5 88.3363 254.579   4
   9   0   6 2621.43 332.641   3
   9   0   6 2109.98 280.733   4
   9   0   6 2663.67 230.123   5
  -9   0  -6 2602.72 240.813   5
   9   0   7 90074.1 851.301   5
   9   0   7 89585.9 1087.30   3
   9   0   8 31244.7 707.300   3
   9   0   8 28575.7 566.093   4
   9   0   9 2858.30 257.819   4
   9   0   9 2880.21 364.497   3
   9   0  10 21685.9 471.375   4
   9   0  10 20859.6 649.083   3
  -9   0 -11 7752.70 334.895   0
   9   0  11 7920.58 496.509   3
   9   0  12 21727.8 723.696   3
   9   0  13 4437.14 489.683   3
   9   0  14 598.460 462.724   3
   9   0  15 4666.97 579.858   3
   9   0  16 872.131 505.813   3
  10   0  -8 5876.60 545.020   4
  10   0  -7 1618.50 438.541   4
 -10   0   7 2234.86 442.167   2
 -10   0   6 9794.94 574.777   2
  10   0  -6 8042.35 541.174   4
 -10   0   5 5878.13 475.543   2
  10   0  -5 5596.87 480.988   4
  10   0  -4 2845.94 413.617   4
 -10   0   4 3215.97 394.008   2
  10   0  -3 234.922 350.817   4
 -10   0   3 271.129 343.464   2
 -10   0   2 9686.83 521.319   2
  10   0  -2 10753.4 533.047   4
  10   0  -1 7993.63 483.298   4
 -10   0   1 8872.80 494.484   2
 -10   0   0 84302.6 1112.45   2
  10   0   0 84122.8 1172.15   4
  10   0   1 19958.6 650.462   4
 -10   0  -1 20884.7 631.017   2
  10   0   2 10964.0 515.526   4
  10   0   3 8926.64 467.097   4
  10   0   4 15493.6 542.036   4
  10   0   4 15149.4 485.481   3
  10   0   5 19656.2 558.816   3
  10   0   5 17639.7 553.314   4
  10   0   6 3834.39 385.909   3
  10   0   6 3566.84 276.912   5
 -10   0  -6 4027.69 291.718   5
  10   0   6 3132.38 315.435   4
 -10   0  -7 2125.13 237.149   5
  10   0   7 1545.11 331.370   3
  10   0   7 1989.95 227.732   5
  10   0   7 1763.32 274.214   4
  10   0   8 21107.0 624.265   3
  10   0   8 20232.9 530.100   4
  10   0   9 26098.2 559.142   4
  10   0   9 28306.2 701.948   3
  10   0  10 2205.39 381.057   3
  10   0  10 1939.49 252.741   4
  10   0  11 10563.9 551.147   3
  10   0  12 2323.13 435.445   3
  10   0  13 34546.2 905.427   3
  10   0  14 15427.9 724.559   3
  10   0  15 577.957 447.536   3
  10   0  16-363.730 451.176   3
  11   0  -7 15694.9 708.509   4
  11   0  -6 131.511 417.639   4
 -11   0   6 334.491 423.762   2
 -11   0   5 5408.58 484.455   2
  11   0  -5 5863.37 504.658   4
 -11   0   4 656.101 363.072   2
  11   0  -4 679.141 371.435   4
  11   0  -3 337.719 367.218   4
 -11   0   3 750.585 344.313   2
  11   0  -2 3060.33 419.481   4
 -11   0   2 2783.19 420.955   2
  11   0  -1 9757.08 541.586   4
 -11   0   1 9791.55 514.680   2
  11   0   0 1651.10 398.355   4
 -11   0   0 2255.73 398.392   2
  11   0   1 49992.0 968.830   4
 -11   0  -1 53097.4 960.560   2
  11   0   2 25381.3 705.205   4
  11   0   3 12662.8 560.210   4
  11   0   4 9454.29 419.915   3
  11   0   4 9546.98 503.894   4
  11   0   5 6750.31 442.165   4
  11   0   5 7346.45 415.969   3
  11   0   6 46527.6 853.423   4
  11   0   6 49432.9 857.288   3
  11   0   7 5747.52 427.198   3
  11   0   7 5301.10 385.620   4
  11   0   8 1608.53 284.633   4
  11   0   8 2121.03 345.152   3
  11   0   9 345.932 325.142   3
  11   0   9 322.399 251.671   4
  11   0  10-4.92297 362.341   3
  11   0  10 68.0597 238.856   4
  11   0  11 12214.5 586.312   3
  11   0  12 34230.0 878.420   3
  11   0  13 7394.06 538.296   3
  11   0  14 5692.65 559.936   3
  11   0  15 1783.54 513.913   3
  12   0  -5 1003.07 426.961   4
  12   0  -4 5210.31 505.435   4
 -12   0   4 5541.83 510.623   2
  12   0  -3 4204.43 465.977   4
 -12   0   3 3091.43 437.662   2
  12   0  -2 4519.52 472.398   4
 -12   0   2 4379.14 495.922   2
  12   0  -1 13547.2 617.889   4
 -12   0   1 14620.8 631.935   2
  12   0   0 9389.86 581.863   4
 -12   0   0 11328.3 577.875   2
 -12   0  -1 8906.36 529.711   2
  12   0   1 9120.48 523.019   4
 -12   0  -2 6228.26 475.148   2
  12   0   2 4665.30 422.854   4
  12   0   3 2724.57 397.066   4
  12   0   4 15376.6 608.672   4
  12   0   5 69969.7 1108.27   4
  12   0   6 1225.57 378.776   4
  12   0   6 2610.11 379.486   3
  12   0   7 4002.68 393.567   4
  12   0   7 4835.53 413.517   3
  12   0   8 2017.51 361.683   3
  12   0   8 1672.30 307.259   4
  12   0   9 3758.68 410.252   3
  12   0   9 3888.43 350.811   4
  12   0  10 5614.44 383.949   4
  12   0  10 6420.58 488.767   3
  12   0  11 16.2288 376.555   3
  12   0  12 1593.16 418.244   3
  12   0  13 13536.8 646.132   3
  12   0  14 5547.39 531.833   3
  13   0  -3 10973.6 621.946   4
 -13   0   3 10739.0 608.811   2
  13   0  -2 17428.5 697.472   4
 -13   0   2 16918.1 704.838   2
  13   0  -1 281.266 413.012   4
 -13   0   1 52.8254 408.860   2
 -13   0   0 5570.53 518.049   2
  13   0   0 6330.05 510.780   4
  13   0   1 3785.92 455.189   4
 -13   0  -1 3850.36 497.324   2
 -13   0  -2 1026.31 415.973   2
  13   0   2 682.879 379.487   4
  13   0   3 2067.11 414.526   4
 -13   0  -3 2592.11 488.970   2
  13   0   4 7540.72 522.158   4
  13   0   5 2702.02 444.051   4
  13   0   6 38013.3 890.132   4
  13   0   7 13373.0 554.190   3
  13   0   7 11861.0 555.282   4
  13   0   8 6046.41 449.651   4
  13   0   8 6701.02 486.548   3
  13   0   9 1454.00 392.942   3
  13   0   9 917.059 336.733   4
  13   0  10 6688.27 438.176   4
  13   0  10 7960.61 519.126   3
  13   0  11 14725.6 639.194   3
  13   0  12 6608.98 524.131   3
  13   0  13 229.041 410.397   3
 -14   0   1 21130.8 802.123   2
  14   0   0 1817.09 457.833   4
 -14   0   0 1249.55 449.101   2
  14   0   1 4463.48 509.019   4
 -14   0  -1 5568.37 536.277   2
 -14   0  -2 497.918 411.868   2
  14   0   2 439.432 418.915   4
 -14   0  -3 7744.96 575.796   2
  14   0   3 7063.80 561.873   4
  14   0   4 16352.3 686.709   4
  14   0   5 18422.4 698.495   4
  14   0   6 2198.17 452.913   4
  14   0   7 2239.56 441.188   4
  14   0   8 43.5476 360.284   4
  14   0   8 199.699 375.902   3
  14   0   9 18158.3 662.973   4
  14   0   9 21383.2 719.989   3
  14   0  10 18501.3 685.045   3
  14   0  10 15971.1 610.043   4
  14   0  11 1028.76 423.366   3
  14   0  12 4096.75 474.314   3
 -15   0  -2 13703.1 731.247   2
  15   0   3 10985.2 651.786   4
 -15   0  -3 12298.5 700.341   2
 -15   0  -4 875.761 475.703   2
  15   0   4 461.428 456.623   4
  15   0   5 5919.34 532.969   4
  15   0   6 556.769 419.718   4
  15   0   7-260.245 376.006   4
  15   0   8 4763.13 468.970   4
  15   0   9 580.449 396.381   4
  15   0  10 4727.67 491.500   3
  15   0  10 3657.79 447.364   4
  15  -1  10 1911.74 437.999   3
  15  -1   9 14630.1 639.623   4
  15  -1   9 14585.6 685.888   3
  15  -1   8 7187.85 544.169   4
  15  -1   7 204.851 418.502   4
  15  -1   6 342.853 376.656   4
  15  -1   5 332.554 380.194   4
  15  -1   4 3763.21 506.496   4
 -15   1  -4 5438.10 602.264   2
  14  -1  11 5233.64 503.602   3
  14  -1  10 15836.6 644.911   3
  14  -1   9 2381.38 444.832   3
  14  -1   9 1932.59 421.120   4
  14  -1   8 11130.3 569.188   4
  14  -1   8 11369.8 574.627   3
  14  -1   7 3275.51 452.481   3
  14  -1   7 3329.08 454.610   4
  14  -1   6 1301.86 409.341   4
  14  -1   5 7839.48 569.542   4
  14  -1   4 92.1346 418.278   4
 -14   1  -3 6564.01 584.100   2
  14  -1   3 5656.33 528.949   4
  14  -1   2 9681.14 597.686   4
 -14   1  -2 10925.9 652.853   2
  14  -1   1 9060.69 596.227   4
 -14   1  -1 9336.49 627.391   2
  14  -1   0 203.804 424.778   4
 -14   1   0-218.630 465.021   2
  13  -1  13-107.220 403.287   3
  13  -1  12 1983.55 425.096   3
  13  -1  11 171.129 375.891   3
  13  -1  10 969.350 380.004   3
  13  -1   9 20682.9 703.083   3
  13  -1   9 17157.9 619.125   4
  13  -1   8 7574.50 486.971   4
  13  -1   8 8895.61 521.302   3
  13  -1   7 3086.22 417.570   3
  13  -1   7 2634.89 394.981   4
  13  -1   6 3610.71 461.524   4
  13  -1   6 4416.82 421.931   3
  13  -1   5 14863.8 653.659   4
  13  -1   4 37041.2 906.973   4
  13  -1   3 4337.88 458.612   4
 -13   1  -3 6069.41 517.364   2
  13  -1   2 187.199 391.483   4
 -13   1  -2 1203.47 435.897   2
 -13   1  -1 1127.93 419.266   2
  13  -1   1 662.362 394.167   4
 -13   1   0 462.781 405.718   2
  13  -1   0 140.727 394.797   4
 -13   1   1 2831.10 476.722   2
  13  -1  -1 3068.11 472.549   4
 -13   1   2 18714.1 754.851   2
  13  -1  -2 18850.7 735.675   4
  12  -1  14 3734.85 498.497   3
  12  -1  13 824.732 412.927   3
  12  -1  12 8368.42 551.114   3
  12  -1  11 16469.9 654.756   3
  12  -1  10 11715.5 565.411   3
  12  -1   9 1240.34 317.643   4
  12  -1   9 1198.44 375.055   3
  12  -1   8 448.512 289.539   4
  12  -1   8 363.286 336.530   3
  12  -1   7 580.073 308.409   4
  12  -1   7 472.066 326.805   3
  12  -1   6 16243.1 565.378   3
  12  -1   6 15771.9 597.915   4
  12  -1   5 32171.0 825.779   4
  12  -1   5 32432.7 729.269   3
  12  -1   4 381.247 390.242   4
  12  -1   3 20771.1 695.884   4
 -12   1  -2 6806.57 537.538   2
  12  -1   2 6362.63 492.778   4
  12  -1   1 5987.02 523.774   4
 -12   1  -1 7878.59 565.597   2
 -12   1   0 2198.41 435.275   2
  12  -1   0 1345.55 416.351   4
 -12   1   1 229.510 402.331   2
  12  -1  -1 10.5118 392.617   4
 -12   1   2 8872.14 562.900   2
  12  -1  -2 9404.48 593.883   4
  12  -1  -3 11252.3 613.990   4
 -12   1   3 12805.6 627.618   2
  12  -1  -4 7077.24 557.652   4
 -12   1   4 8669.18 557.335   2
  11  -1  14 344.719 427.019   3
  11  -1  13 12197.6 647.080   3
  11  -1  12 8825.31 550.954   3
  11  -1  11 748.907 384.265   3
  11  -1  10 27322.2 613.843   4
  11  -1  10 29154.1 763.113   3
  11  -1   9 3276.09 319.726   4
  11  -1   9 3151.88 383.903   3
  11  -1   8-41.2191 312.669   3
  11  -1   8 159.056 260.309   4
  11  -1   7 544.736 281.335   4
  11  -1   7 579.407 309.529   3
  11  -1   6-7.49221 314.345   3
  11  -1   6 44.1331 301.927   4
  11  -1   5 12910.8 503.648   3
  11  -1   5 14122.2 572.092   4
  11  -1   4 43101.8 887.782   4
  11  -1   4 40891.7 748.453   3
  11  -1   3 28540.6 755.715   4
  11  -1   2 12481.0 588.085   4
 -11   1  -1 2212.57 420.478   2
  11  -1   1 1608.72 388.063   4
 -11   1   0 30851.7 791.927   2
  11  -1   0 31155.0 808.660   4
 -11   1   1 44327.8 923.756   2
  11  -1  -1 42680.7 930.064   4
  11  -1  -2 3055.40 430.423   4
 -11   1   2 1803.98 453.144   2
 -11   1   3 10.3396 358.672   2
  11  -1  -3 109.908 364.505   4
  11  -1  -4 111.399 394.586   4
 -11   1   4 380.869 359.318   2
  11  -1  -5 2.44800 402.080   4
 -11   1   5 26.1539 374.315   2
  11  -1  -6 5314.22 527.377   4
 -11   1   6 5287.62 542.461   2
  10  -1  15-56.1452 462.044   3
  10  -1  14 2958.67 499.097   3
  10  -1  13 89.1554 398.622   3
  10  -1  12 9976.58 575.956   3
  10  -1  11 51924.0 982.152   3
  10  -1  10 2713.81 383.817   3
  10  -1  10 2991.44 288.162   4
  10  -1   9 4674.83 314.684   4
  10  -1   9 4649.00 406.978   3
  10  -1   8 198.249 237.574   4
  10  -1   8 512.982 312.576   3
  10  -1   7 38631.2 763.693   3
  10  -1   7 35001.2 689.735   4
  10  -1   6 39608.6 756.404   4
  10  -1   6 43348.1 782.622   3
  10  -1   5 16255.2 548.874   4
  10  -1   5 17271.0 530.451   3
  10  -1   4 11090.4 483.845   4
  10  -1   4 10192.2 443.650   3
  10  -1   3 4322.54 408.968   4
  10  -1   3 4302.51 316.972   3
  10  -1   2 2238.74 392.592   4
 -10   1  -1 42256.3 845.613   2
  10  -1   1 41618.2 861.564   4
 -10   1   0 51892.3 932.738   2
  10  -1   0 49351.1 922.642   4
 -10   1   1 5241.80 426.254   2
  10  -1  -1 4602.76 445.546   4
  10  -1  -2 25181.9 736.004   4
 -10   1   2 25529.3 709.458   2
 -10   1   3 1393.72 387.663   2
  10  -1  -3 2041.94 392.456   4
 -10   1   4 9467.06 538.145   2
  10  -1  -4 9782.97 544.367   4
 -10   1   5 1242.67 365.014   2
  10  -1  -5 1004.63 382.892   4
  10  -1  -6 259.606 408.293   4
 -10   1   6 561.869 353.989   2
  10  -1  -7 2389.72 468.155   4
 -10   1   7 2838.66 481.941   2
  10  -1  -8 12149.8 663.284   4
   9  -1  16 719.001 492.281   3
   9  -1  15-23.0306 443.116   3
   9  -1  14 9897.52 620.517   3
   9  -1  13 6314.83 552.996   3
   9  -1  12 18657.1 668.150   3
   9  -1  11 143.077 351.739   3
  -9   1 -11 251.821 206.441   0
  -9   1 -10 15308.6 441.549   0
   9  -1  10 15808.5 408.131   4
   9  -1  10 14262.8 539.405   3
   9  -1   9 891.982 221.151   4
  -9   1  -9 1535.60 229.466   0
   9  -1   9 1004.18 321.726   3
  -9   1  -8 44759.2 716.166   0
   9  -1   8 43207.7 798.861   3
   9  -1   8 42504.6 663.914   4
   9  -1   7 13617.6 441.794   4
   9  -1   7 14190.8 383.841   5
  -9   1  -7 14713.4 416.097   5
   9  -1   7 14496.1 505.475   3
   9  -1   6 16414.1 517.115   3
   9  -1   6 17147.9 440.604   5
   9  -1   6 15447.8 485.713   4
  -9   1  -6 17902.3 467.294   5
   9  -1   5 35643.4 623.200   5
  -9   1  -5 36701.2 657.744   5
   9  -1   5 37276.5 700.555   3
   9  -1   5 35410.3 693.777   4
   9  -1   4 15917.5 464.604   5
   9  -1   4 16897.9 488.983   3
   9  -1   4 17246.9 526.214   4
   9  -1   3 1904.51 278.366   3
   9  -1   3 2052.02 334.770   4
   9  -1   2 598.079 219.953   3
   9  -1   2 661.466 329.655   4
   9  -1   1 5941.78 424.273   4
   9  -1   0 31911.5 734.118   4
  -9   1   0 31511.6 714.724   2
  -9   1   1 92257.9 1156.25   2
   9  -1  -1 89154.8 1165.35   4
   9  -1  -2 3083.75 381.091   4
  -9   1   2 3078.44 389.202   2
  -9   1   3 18732.4 608.279   2
   9  -1  -3 19824.9 633.676   4
  -9   1   4-26.9225 342.361   2
   9  -1  -4 428.453 350.412   4
   9  -1  -5 24821.7 714.884   4
  -9   1   5 26976.0 745.799   2
  -9   1   6 13303.5 584.231   2
   9  -1  -6 12953.8 601.889   4
   9  -1  -7-32.9433 383.009   4
  -9   1   7 172.283 345.036   2
   9  -1  -8 311.798 423.730   4
  -9   1   8 1488.15 410.642   2
   9  -1  -9 1164.36 459.363   4
   8  -1  16 342.678 524.362   3
   8  -1  15 12105.0 702.875   3
   8  -1  14 455.678 437.772   3
   8  -1  13 1272.25 411.944   3
   8  -1  12 17497.2 660.678   3
   8  -1  11 6701.47 457.429   3
   8  -1  10 1702.19 349.704   3
   8  -1  10 1764.82 184.807   4
  -8   1  -9 2426.67 232.235   0
   8  -1   9 2378.01 210.962   4
   8  -1   9 2819.34 357.543   3
  -8   1  -8 1810.08 217.013   0
  -8   1  -8 2267.09 202.183   5
   8  -1   8 1440.74 159.918   5
   8  -1   8 1568.32 223.657   4
   8  -1   8 1632.33 319.864   3
   8  -1   7 101521. 1082.19   3
   8  -1   7 106428. 860.816   5
  -8   1  -7 106329. 999.160   0
   8  -1   7 100076. 928.281   4
  -8   1  -7 103735. 936.777   5
  -8   1  -6 127014. 1065.36   5
  -8   1  -6 125332. 1102.87   0
   8  -1   6 122999. 979.021   5
   8  -1   5 3162.83 280.172   4
   8  -1   5 3643.01 246.893   5
  -8   1  -5 3286.28 251.338   5
   8  -1   5 3039.23 300.386   3
   8  -1   4 17767.6 494.797   4
  -8   1  -4 18207.3 466.819   5
   8  -1   4 18800.1 481.050   3
   8  -1   4 19074.6 465.506   5
   8  -1   3 12437.0 476.170   4
   8  -1   3 12152.7 404.635   5
  -8   1  -3 12695.9 417.211   5
   8  -1   3 13585.2 409.618   3
  -8   1  -2 65321.8 877.658   5
   8  -1   2 66180.8 872.997   5
   8  -1   2 63888.1 748.908   3
   8  -1   1 68983.8 711.650   3
   8  -1   1 72511.4 946.670   5
  -8   1   0 23445.8 606.968   2
   8  -1   0 21702.8 600.985   4
  -8   1   1 5268.07 369.927   2
   8  -1  -1 5120.42 401.869   4
  -8   1   2 16535.4 556.496   2
   8  -1  -2 16211.8 550.228   4
   8  -1  -3 1809.01 336.630   4
  -8   1   3 1220.33 337.601   2
  -8   1   4 49119.8 882.978   2
   8  -1  -4 47526.9 876.985   4
  -8   1   5 25272.9 691.042   2
   8  -1  -5 24581.1 697.005   4
  -8   1   6 9945.21 523.414   2
   8  -1  -6 9331.40 520.571   4
   8  -1  -7 23283.6 726.045   4
  -8   1   7 24207.0 725.756   2
  -8   1   8 304.738 343.457   2
   8  -1  -8-41.6703 402.952   4
  -8   1   9 2041.11 437.094   2
   8  -1  -9 1893.35 452.943   4
   7  -1  16 4022.93 595.104   3
   7  -1  15 375.982 479.039   3
   7  -1  14 20693.4 784.439   3
   7  -1  13 28191.1 827.390   3
   7  -1  12-18.6687 331.003   3
   7  -1  11 402.870 337.535   3
   7  -1  10 1058.46 327.453   3
   7  -1   9 17425.7 351.841   4
   7  -1   9 16871.2 531.622   3
   7  -1   8 46984.4 498.151   6
  -7   1  -8 49270.5 569.572   5
   7  -1   8 49661.9 576.404   4
   7  -1   8 47933.1 775.275   3
  -7   1  -7 29774.9 459.337   5
   7  -1   7 30288.5 420.328   5
   7  -1   7 27910.7 590.597   3
   7  -1   7 30048.3 476.719   4
  -7   1  -6 2345.19 188.710   5
   7  -1   6 2107.55 209.494   4
  -7   1  -6 2366.67 215.143   0
   7  -1   6 2310.11 177.150   5
   7  -1   6 2302.94 282.517   3
   7  -1   5 63124.7 779.979   3
   7  -1   5 61065.1 734.071   4
   7  -1   5 64983.7 678.351   5
  -7   1  -5 63802.2 708.002   5
  -7   1  -5 66741.0 759.169   0
  -7   1  -5 58742.0 298.448   1
   7  -1   4 4981.27 302.525   3
   7  -1   4 5065.79 257.713   5
  -7   1  -4 5252.02 266.050   5
   7  -1   4 4442.32 296.554   4
   7  -1   3 108639. 1055.85   4
   7  -1   3 106859. 956.343   3
   7  -1   3 107228. 976.041   5
  -7   1  -3 105999. 998.486   5
   7  -1   2 23940.2 562.092   4
   7  -1   2 22456.1 457.969   3
  -7   1  -2 22991.7 510.572   5
  -7   1  -1 66074.6 848.669   5
   7  -1   1 67765.7 855.689   5
   7  -1   1 64186.4 668.911   3
   7  -1   1 67722.9 892.689   4
   7  -1   0 45270.0 740.245   5
  -7   1   0 43552.2 721.945   5
   7  -1   0 44905.7 746.976   4
  -7   1   1 5334.31 387.336   2
  -7   1   1 4514.88 297.726   5
   7  -1  -1 4479.38 327.607   5
   7  -1  -1 4199.55 340.470   4
  -7   1   2 219.163 272.197   2
   7  -1  -2 266.221 270.126   4
  -7   1   3 9347.15 413.246   2
   7  -1  -3 9640.16 438.219   4
  -7   1   4 585.626 278.139   2
   7  -1  -4 184.365 314.874   4
  -7   1   5 23073.7 611.849   2
  -7   1   6 78558.1 1070.04   2
   7  -1  -7 3315.05 407.113   4
  -7   1   7 3120.90 364.364   2
  -7   1   8 15192.7 595.968   2
   7  -1  -8 13387.7 588.888   4
  -7   1   9-336.383 344.181   2
   7  -1  -9 32.0122 393.310   4
   7  -1 -10 11163.5 614.381   4
  -7   1  10 12786.8 620.154   2
   6  -1  16 2854.82 540.647   3
   6  -1  15 15485.2 751.779   3
   6  -1  14 16684.4 737.469   3
   6  -1  13 7519.83 540.386   3
   6  -1  12 15867.5 601.631   3
   6  -1  11 385.786 324.871   3
   6  -1  10 28669.2 682.868   3
   6  -1   9 309.759 128.756   4
   6  -1   9 396.545 293.619   3
  -6   1  -9 153.269 128.576   5
  -6   1  -8 22719.4 354.015   5
   6  -1   8 21470.4 553.370   3
   6  -1   8 23025.3 365.210   4
   6  -1   8 21633.3 312.697   6
   6  -1   7 26057.0 393.334   4
   6  -1   7 25249.1 557.636   3
   6  -1   7 24112.3 345.680   6
  -6   1  -7 24723.3 376.045   5
   6  -1   6 46317.8 477.740   5
   6  -1   6 45373.2 673.003   3
  -6   1  -6 47006.3 520.284   5
   6  -1   6 48501.9 549.459   4
  -6   1  -5 886.134 140.176   5
   6  -1   5 804.445 128.586   5
   6  -1   5 805.863 168.541   4
   6  -1   5 813.806 219.487   3
   6  -1   4 15673.3 398.626   3
  -6   1  -4 14963.3 361.050   0
   6  -1   4 14261.7 372.043   4
  -6   1  -4 14451.0 154.313   1
  -6   1  -4 15651.8 347.935   5
   6  -1   4 14780.1 324.182   5
  -6   1  -3 2788.10 210.075   5
   6  -1   3 2915.50 212.021   5
   6  -1   3 2594.06 235.074   3
   6  -1   3 2943.60 258.402   4
   6  -1   2 271379. 1561.69   4
  -6   1  -2 270585. 1501.43   5
   6  -1   2 270069. 1476.57   5
   6  -1   2 264272. 1348.07   3
   6  -1   1 153026. 1177.35   5
   6  -1   1 153696. 971.595   3
  -6   1  -1 151510. 1182.97   5
   6  -1   0 13896.7 441.334   4
   6  -1   0 13396.1 283.599   3
  -6   1   0 13456.4 407.591   5
   6  -1   0 13486.4 398.589   5
   6  -1  -1 12200.9 402.173   5
  -6   1   1 12225.1 407.287   2
   6  -1  -1 10837.8 399.305   4
  -6   1   1 11825.3 397.162   5
   6  -1  -2 2013.44 269.850   5
  -6   1   2 2257.11 236.027   5
  -6   1   2 2242.16 269.291   2
   6  -1  -3 77083.7 969.241   5
  -6   1   3 75974.7 923.008   5
  -6   1   4 23790.1 547.876   2
   6  -1  -4 23009.2 584.378   5
  -6   1   5 15223.3 467.554   2
  -6   1   6 13632.0 468.977   2
  -6   1   7 16793.4 533.816   2
  -6   1   8 97.4964 283.264   2
  -6   1   9 23960.6 674.326   2
  -6   1  10 1698.41 376.785   2
  -6   1  11 9973.38 543.846   2
   5  -1  15 925.706 496.684   3
   5  -1  14 22980.5 796.152   3
   5  -1  14 21903.4 595.461   2
   5  -1  13 25683.7 603.009   2
   5  -1  13 24411.4 768.338   3
   5  -1  12 48.8929 354.064   3
   5  -1  11 24053.7 674.582   3
   5  -1  10 5790.08 415.098   3
   5  -1   9 121691. 699.975   4
  -5   1  -9 122838. 694.836   5
   5  -1   9 125221. 1228.86   3
   5  -1   9 125877. 661.519   6
   5  -1   8 37473.5 397.579   4
   5  -1   8 37618.9 368.653   6
   5  -1   8 39233.1 689.711   3
  -5   1  -8 36891.0 387.850   5
   5  -1   7 1261.54 108.965   6
  -5   1  -7 1585.65 120.803   5
   5  -1   7 1517.18 130.601   4
   5  -1   6 1482.45 232.687   3
  -5   1  -6 1842.22 131.229   5
   5  -1   6 2015.83 143.491   4
  -5   1  -5 16361.0 293.395   5
   5  -1   5 15187.8 384.559   3
   5  -1   5 15744.8 268.031   5
   5  -1   5 16098.5 308.613   4
  -5   1  -4 14499.2 292.639   5
   5  -1   4 14233.3 278.196   5
   5  -1   4 14169.7 361.172   3
   5  -1   4 13918.5 320.211   4
  -5   1  -3 124146. 845.398   5
   5  -1   3 125332. 897.794   3
  -5   1  -3 128357. 882.484   0
  -5   1  -3 123418. 411.254   1
   5  -1   2 52533.6 599.098   5
   5  -1   2 50934.5 649.654   4
   5  -1   2 52427.4 576.589   3
  -5   1  -2 53120.1 601.964   5
   5  -1   1 62901.3 596.909   3
  -5   1  -1 64530.4 398.892   1
   5  -1   1 64694.8 708.547   5
   5  -1   1 64950.0 755.294   4
   5  -1   0 69808.4 770.301   5
  -5   1   0 71595.8 783.386   5
   5  -1   0 72804.1 575.943   3
  -5   1   0 75791.5 557.649   1
   5  -1   0 73869.2 809.807   4
  -5   1   1 16797.6 420.455   5
  -5   1   1 16374.1 412.742   2
   5  -1  -1 17415.0 427.981   5
  -5   1   1 17051.0 342.582   1
  -5   1   2 182566. 1295.56   5
   5  -1  -2 184283. 1322.96   5
  -5   1   3 1911.87 241.678   2
  -5   1   3 1917.85 230.222   5
   5  -1  -3 2112.18 262.585   5
   5  -1  -4 64244.6 867.918   5
  -5   1   4 63777.0 760.687   2
   5  -1  -5 44618.0 764.684   5
  -5   1   5 44838.8 668.750   2
  -5   1   6 227.528 220.381   2
  -5   1   7 209.202 239.882   2
  -5   1   8 2920.40 310.389   2
  -5   1   9 259.798 283.429   2
  -5   1  10 33287.2 745.786   2
  -5   1  11 14298.8 575.587   2
  -5   1  12 2177.20 384.185   2
   4  -1  16 14559.2 568.410   2
   4  -1  15 11215.0 484.072   2
   4  -1  14 216.483 424.754   3
   4  -1  14 186.578 268.028   2
   4  -1  13 679.740 259.933   2
   4  -1  13 974.915 391.605   3
   4  -1  12 266.789 225.127   2
   4  -1  12 18.4461 333.505   3
   4  -1  11 11386.7 393.872   2
   4  -1  11 10629.6 501.599   3
   4  -1  10 108647. 959.565   2
   4  -1  10 109636. 1212.03   3
   4  -1   9 16320.8 522.463   3
   4  -1   9 17585.3 261.028   6
   4  -1   9 16332.8 255.336   4
   4  -1   9 17183.6 402.339   2
  -4   1  -9 17073.7 260.544   5
  -4   1  -8 30185.7 320.538   5
   4  -1   8 29272.7 597.646   3
   4  -1   8 30650.3 318.468   6
   4  -1   8 31047.0 479.637   2
   4  -1   8 29406.6 320.566   4
  -4   1  -7 107736. 572.626   5
   4  -1   7 107724. 577.939   4
   4  -1   7 107928. 565.390   6
   4  -1   6 27737.0 295.043   6
  -4   1  -6 29096.0 316.897   5
   4  -1   6 28972.9 317.781   4
   4  -1   5 55455.6 413.827   5
  -4   1  -5 52344.4 426.387   5
   4  -1   5 52878.4 631.744   3
   4  -1   5 57258.5 458.068   4
   4  -1   4 2511.80 220.772   3
   4  -1   4 2397.24 127.464   5
  -4   1  -4 2561.05 133.681   5
   4  -1   3 74105.9 542.005   5
   4  -1   3 72313.0 612.781   4
  -4   1  -3 76321.5 578.958   5
   4  -1   3 73867.7 655.859   3
  -4   1  -2 30610.8 405.412   5
  -4   1  -2 30629.4 197.352   1
   4  -1   2 30323.8 420.418   3
   4  -1   2 28237.1 434.516   4
   4  -1   2 30812.6 403.201   5
  -4   1  -2 30276.6 409.700   0
   4  -1   1 82098.5 614.410   3
   4  -1   1 82440.7 707.614   5
  -4   1  -1 81752.1 377.711   1
   4  -1   1 82896.3 754.845   4
   4  -1   0 4202.37 180.647   3
  -4   1   0 4166.87 240.964   5
   4  -1   0 3774.46 232.522   5
  -4   1   0 4797.44 159.739   1
   4  -1  -1 72547.1 745.264   5
  -4   1   1 74836.3 758.626   5
   4  -1  -1 71239.0 433.706   3
  -4   1   1 76797.3 750.158   2
  -4   1   1 75519.8 624.783   1
   4  -1  -2 36163.1 569.801   5
  -4   1   2 34373.4 542.473   5
  -4   1   2 34078.0 497.189   2
  -4   1   2 36111.0 524.353   1
  -4   1   3 272156. 1305.38   2
  -4   1   3 268993. 1556.50   1
   4  -1  -3 275645. 1553.08   5
   4  -1  -4 55582.9 754.123   5
  -4   1   4 53612.3 626.571   2
   4  -1  -5 52194.3 766.402   5
  -4   1   5 53249.3 651.635   2
  -4   1   6 8774.64 329.287   2
   4  -1  -6 9006.49 392.381   5
   4  -1  -6 8768.40 324.204   6
   4  -1  -7 9977.36 343.224   6
  -4   1   7 11046.3 371.131   2
   4  -1  -7 10802.2 426.055   5
  -4   1   8 7329.01 348.658   2
  -4   1   9 6039.00 346.966   2
  -4   1  10 284.389 272.832   2
  -4   1  11 6888.54 415.829   2
  -4   1  12 16255.7 583.425   2
  -4   1  13 623.401 335.109   2
   3  -1  16 710.027 325.736   2
   3  -1  15 11337.1 498.614   2
   3  -1  14 6378.60 399.442   2
   3  -1  13 3671.98 320.684   2
   3  -1  13 3398.30 449.078   3
   3  -1  12 2347.59 280.957   2
   3  -1  12 2100.71 399.315   3
   3  -1  11 103.767 224.034   2
   3  -1  11-183.906 324.833   3
   3  -1  10 17307.4 423.860   2
   3  -1  10 19070.7 573.222   3
  -3   1  -9 58211.3 442.327   5
   3  -1   9 58625.1 459.885   6
   3  -1   9 58111.4 660.297   2
   3  -1   9 60124.1 869.223   3
   3  -1   8 96254.1 548.061   6
   3  -1   8 97692.0 789.698   2
  -3   1  -8 97166.5 536.877   5
   3  -1   8 96936.5 991.908   3
   3  -1   7 59455.9 409.032   6
  -3   1  -7 58931.7 408.712   5
   3  -1   7 56325.4 568.889   2
   3  -1   7 57876.3 719.583   3
   3  -1   7 58606.6 385.559   4
   3  -1   6 56519.9 362.381   4
  -3   1  -6 58238.8 391.429   5
   3  -1   6 57610.1 662.615   3
   3  -1   6 58677.4 387.711   6
   3  -1   6 57937.7 540.471   2
   3  -1   5 27920.5 264.705   4
  -3   1  -5 27725.6 269.593   5
   3  -1   5 27917.5 268.417   6
   3  -1   5 28031.3 448.553   3
  -3   1  -4 478245. 1080.88   5
   3  -1   4 462796. 1548.14   3
   3  -1   3 30955.6 298.461   5
   3  -1   3 31157.1 341.715   4
   3  -1   3 31025.2 409.039   3
  -3   1  -3 30852.9 308.384   5
  -3   1  -2 48963.3 421.682   5
   3  -1   2 47385.9 396.854   5
   3  -1   2 48080.5 460.877   3
   3  -1   1 7086.65 220.793   3
   3  -1   1 6915.61 256.791   4
  -3   1  -1 7004.40 218.763   0
  -3   1  -1 7192.25 116.526   1
  -3   1  -1 7026.69 219.404   5
   3  -1   1 6909.06 217.375   5
  -3   1   0 3888.29 135.085   1
   3  -1   0 3811.46 166.933   3
  -3   1   0 3376.26 202.783   5
   3  -1   0 3709.08 220.698   5
  -3   1   1 22215.4 327.861   1
  -3   1   1 21297.5 399.025   5
  -3   1   1 22291.3 370.664   2
   3  -1  -1 21879.6 223.234   3
   3  -1  -1 22028.6 399.056   5
   3  -1  -2 56938.8 634.898   5
  -3   1   2 59420.6 305.826   3
  -3   1   2 56448.4 618.295   5
  -3   1   2 57628.3 539.125   2
  -3   1   2 54244.0 592.818   1
  -3   1   3 13418.3 328.867   5
  -3   1   3 14043.3 290.629   2
  -3   1   3 14402.3 383.315   1
   3  -1  -3 14463.1 365.730   5
   3  -1  -4 117942. 995.149   5
  -3   1   4 111465. 872.673   5
  -3   1   4 115784. 1111.24   1
  -3   1   4 113590. 790.068   2
   3  -1  -5 66663.4 795.669   5
  -3   1   5 65336.5 642.094   2
  -3   1   6 23130.6 431.458   2
   3  -1  -6 23864.8 523.412   5
   3  -1  -6 23078.5 431.786   6
   3  -1  -7 28336.4 482.825   6
   3  -1  -7 29226.3 605.963   5
  -3   1   7 28409.4 494.230   2
   3  -1  -8 9442.17 305.891   6
  -3   1   8 10344.0 358.504   2
   3  -1  -8 9844.31 410.273   5
   3  -1  -9 41023.4 744.756   5
  -3   1   9 44180.4 682.757   2
  -3   1  10 8749.88 385.005   2
  -3   1  11 4901.02 350.572   2
  -3   1  12 109.802 275.596   2
  -3   1  13 799.949 303.243   2
   2  -1  15 5961.63 415.600   2
   2  -1  14 4263.44 357.055   2
   2  -1  13 473.368 255.729   2
   2  -1  12 14965.7 606.531   3
   2  -1  12 15379.6 464.498   2
   2  -1  11 65039.1 1022.92   3
   2  -1  11 60834.6 765.835   2
   2  -1  10 5903.00 398.525   3
   2  -1  10 6245.45 296.820   2
   2  -1   9 9153.68 220.271   6
   2  -1   9 8385.90 293.814   2
  -2   1  -9 8539.27 188.873   6
   2  -1   9 8530.54 387.653   3
   2  -1   8 5376.19 229.342   2
   2  -1   8 5588.85 317.205   3
  -2   1  -8 5518.54 150.194   6
   2  -1   8 5282.48 156.761   6
  -2   1  -7 324.030 72.1319   6
   2  -1   7 217.809 80.6800   6
   2  -1   7 219.743 140.533   2
   2  -1   6 137674. 585.645   6
   2  -1   6 139191. 968.366   3
   2  -1   5 232929. 603.352   4
   2  -1   5 234891. 938.165   2
   2  -1   5 237676. 1149.97   3
   2  -1   4 501.543 166.397   3
   2  -1   4 483.048 124.282   2
  -2   1  -4 515.539 77.2657   5
   2  -1   4 350.292 71.1796   6
   2  -1   4 533.075 68.4249   4
  -2   1  -3 458188. 3670.18   5
   2  -1   3 450907. 3642.76   6
   2  -1   2 49841.4 365.357   4
   2  -1   2 51206.7 407.288   3
   2  -1   2 52496.2 332.927   5
  -2   1  -2 50775.1 326.367   5
   2  -1   1 45381.3 349.731   5
  -2   1  -1 43816.3 305.542   1
  -2   1  -1 45701.3 351.089   5
  -2   1   0 55715.0 317.964   1
  -2   1   0 55432.9 434.010   0
   2  -1   0 53322.2 441.894   5
   2  -1   0 53949.2 341.445   3
  -2   1   0 53480.1 433.324   5
  -2   1   1 86469.9 622.072   5
   2  -1  -1 82111.9 614.484   5
  -2   1   1 83831.8 526.867   1
  -2   1   1 86781.8 559.287   2
   2  -1  -1 86359.0 341.546   3
  -2   1   1 88294.8 321.333   3
   2  -1  -2 32609.2 434.548   5
  -2   1   2 32890.7 428.015   5
  -2   1   2 33431.4 445.640   1
  -2   1   2 33990.4 351.339   2
  -2   1   3 96510.2 702.372   5
  -2   1   3 98199.9 605.177   2
  -2   1   3 99774.1 861.742   1
   2  -1  -4 124268. 920.915   5
  -2   1   4 123016. 1082.13   1
  -2   1   4 121958. 721.080   2
  -2   1   4 119699. 789.067   5
   2  -1  -5 7375.29 283.984   5
  -2   1   5 7282.32 222.709   2
   2  -1  -5 7378.18 230.808   6
  -2   1   5 7268.86 138.863   3
   2  -1  -6 15438.2 405.032   5
   2  -1  -6 14750.0 310.747   6
  -2   1   6 15612.1 228.424   3
  -2   1   6 14879.5 322.197   2
   2  -1  -7 42277.5 507.341   6
   2  -1  -7 41513.8 647.036   5
  -2   1   7 42747.5 406.491   3
  -2   1   8 96312.9 860.308   2
   2  -1  -8 95741.6 759.411   6
  -2   1   9 8191.00 332.902   2
   2  -1  -9 7393.95 256.161   6
   2  -1  -9 7326.39 352.573   5
  -2   1  10 15015.0 438.667   2
  -2   1  11 3190.68 293.568   2
  -2   1  12 1952.18 280.423   2
  -2   1  13 1585.57 317.113   2
  -2   1  14 2924.18 368.177   2
   1  -1  15 5907.59 417.383   2
   1  -1  14 1668.97 316.598   2
   1  -1  13 11307.9 436.603   2
   1  -1  12 34570.3 644.442   2
   1  -1  11 3501.86 300.150   2
   1  -1  11 3313.23 394.252   3
   1  -1  10 39778.4 595.577   2
   1  -1  10 40341.2 757.845   3
  -1   1  -9 9159.01 199.984   6
   1  -1   9 9371.71 251.008   6
   1  -1   9 9379.69 390.585   3
   1  -1   9 9334.98 303.016   2
   1  -1   8 10021.8 231.375   6
   1  -1   8 9695.79 280.450   2
  -1   1  -8 9531.94 190.372   6
   1  -1   8 10510.5 367.993   3
  -1   1  -7 2247.09 106.389   6
   1  -1   7 2207.05 171.205   2
   1  -1   7 2287.53 228.365   3
   1  -1   7 2404.07 127.870   6
   1  -1   6 7050.28 215.588   2
   1  -1   6 7537.94 163.865   6
   1  -1   6 7387.28 254.589   3
  -1   1  -6 7111.35 147.217   6
   1  -1   5 37632.4 440.683   3
   1  -1   5 36231.3 377.708   2
   1  -1   5 38576.3 306.705   6
  -1   1  -5 36886.5 281.283   6
   1  -1   4 222148. 809.448   2
  -1   1  -4 223021. 618.552   6
   1  -1   4 227997. 645.966   6
   1  -1   3 3115.98 123.095   2
   1  -1   3 2963.71 154.046   3
   1  -1   3 3061.01 59.4588   4
  -1   1  -3 3416.28 68.6225   4
   1  -1   3 3330.99 91.5626   6
  -1   1  -3 3232.93 90.7321   6
   1  -1   2 262811. 753.956   3
   1  -1   2 270108. 699.605   2
  -1   1  -2 291511. 2294.69   4
   1  -1   2 287288. 1889.46   4
   1  -1   2 267711. 2350.47   6
  -1   1  -1 39988.6 235.659   5
   1  -1   1 38705.5 250.534   3
  -1   1   0 161569. 460.133   1
  -1   1   0 166660. 530.812   5
   1  -1   0 163247. 1545.06   3
  -1   1   1 281472. 828.026   1
  -1   1   1 286402. 850.063   5
   1  -1  -1 285964. 861.630   5
  -1   1   2 14688.0 290.954   1
   1  -1  -2 14602.8 262.508   5
  -1   1   2 14549.0 252.645   5
  -1   1   2 14417.6 193.303   2
   1  -1  -3 84142.0 615.158   5
  -1   1   3 88115.6 765.694   1
  -1   1   3 85540.8 556.363   5
  -1   1   3 87186.9 488.875   2
   1  -1  -4 3110.29 186.926   5
  -1   1   4 3060.78 122.114   3
   1  -1  -4 3225.80 149.959   6
  -1   1   4 3006.74 143.290   2
  -1   1   4 2959.44 261.685   1
  -1   1   5 4258.56 161.916   3
  -1   1   5 4126.39 313.649   1
  -1   1   5 3792.09 162.757   2
   1  -1  -5 4596.77 162.688   6
   1  -1  -5 4125.82 214.473   5
  -1   1   6 915.290 138.114   2
  -1   1   6 1112.32 139.074   3
   1  -1  -6 1262.32 116.831   6
   1  -1  -6 1003.85 171.573   5
  -1   1   7 59510.5 591.526   2
   1  -1  -7 58896.9 505.048   6
   1  -1  -7 58269.2 685.620   5
  -1   1   7 60751.3 587.362   3
   1  -1  -8 4584.75 185.335   6
   1  -1  -8 4646.04 273.643   5
  -1   1   8 4769.94 244.961   3
  -1   1   8 4124.71 228.387   2
   1  -1  -9 59211.9 763.306   5
   1  -1  -9 60355.5 549.004   6
  -1   1  10 23965.2 486.955   2
  -1   1  11 11037.8 392.451   2
  -1   1  12 2778.46 294.745   2
  -1   1  13 5088.14 364.517   2
  -1   1  14 12206.7 502.264   2
  -1   1  15 4437.64 411.591   2
   0  -1  15-35.3680 311.762   2
   0  -1  14 1490.83 305.536   2
   0  -1  13 2788.21 315.497   2
   0  -1  12 18344.8 503.104   2
   0  -1  11 59654.8 780.662   2
   0  -1  10 12793.1 376.889   2
   0  -1  10 12841.1 478.092   3
   0   1  -9 34296.8 392.186   6
   0   1  -9 33321.7 471.656   5
   0  -1   9 33580.9 519.518   2
   0  -1   8 322.924 208.843   3
   0  -1   8 348.369 136.825   6
   0   1  -8 279.085 94.7561   6
   0  -1   8 357.295 167.605   2
   0   1  -7 82953.0 538.436   6
   0  -1   7 81591.3 603.363   6
   0  -1   7 80624.1 677.443   2
   0  -1   6 83987.5 628.327   2
   0  -1   6 83676.2 673.107   3
   0   1  -6 85515.3 511.428   6
   0  -1   6 86315.4 566.299   6
   0  -1   5 6138.15 157.923   6
   0   1  -5 5583.56 138.746   6
   0  -1   5 5737.49 202.526   3
   0  -1   5 5819.36 179.007   2
   0  -1   4 2200.33 124.272   2
   0   1  -4 2470.29 106.062   6
   0  -1   4 2328.07 143.903   3
   0  -1   4 2645.94 108.296   6
   0   1  -3 9943.82 147.388   6
   0  -1   3 9294.92 148.174   6
   0  -1   3 8744.95 175.240   3
   0  -1   3 9323.84 172.759   2
   0  -1   2 12908.2 169.707   3
   0   1  -2 13415.8 144.658   6
   0  -1   2 13765.2 148.026   6
   0  -1   2 12870.9 156.588   2
   0  -1   1 110517. 313.744   2
   0   1   2 446610. 3571.83   5
   0  -1  -2 470445. 3013.51   3
   0  -1  -2 456556. 3518.84   5
   0   1   2 452238. 1203.18   1
   0   1   2 449641. 2771.40   3
   0   1   2 471836. 3153.18   2
   0  -1  -3 141343. 613.856   5
   0   1   3 144024. 563.272   3
   0   1   3 150634. 554.360   2
   0   1   3 149182. 535.795   5
   0   1   3 143611. 878.561   1
   0   1   4 91734.5 509.156   2
   0  -1  -4 93077.3 440.431   6
   0  -1  -4 90070.5 568.041   5
   0   1   4 86721.9 539.196   3
   0   1   4 89029.8 830.418   1
   0   1   5 10216.6 259.257   3
   0   1   5 10871.4 391.645   1
   0   1   5 10341.4 217.073   2
   0  -1  -5 11402.5 178.194   6
   0  -1  -5 11212.3 248.307   5
   0   1   6 34920.1 399.954   2
   0   1   6 35855.9 463.463   3
   0  -1  -6 35230.6 313.925   6
   0  -1  -6 34694.1 444.177   5
   0   1   7 60768.9 654.883   3
   0   1   7 57704.4 555.164   2
   0  -1  -7 61440.2 433.005   6
   0  -1  -7 58919.0 616.649   5
   0  -1  -8 64521.0 470.947   6
   0   1   8 62983.0 624.866   2
   0   1   8 65795.6 735.491   3
   0  -1  -9 45799.4 419.819   6
   0   1   9 46852.0 586.536   2
   0  -1  -9 44646.5 601.769   5
   0   1  10 7235.04 302.979   2
   0   1  11 2582.37 258.373   2
   0   1  12 22073.9 515.476   2
   0   1  13 31895.6 650.621   2
   0   1  14 466.614 267.510   2
   0   1  15 3015.61 359.527   2
  -1  -1  14 4005.22 359.739   2
  -1  -1  13 16086.7 531.537   2
  -1  -1  12 6792.16 360.374   2
  -1  -1  11 245.969 237.410   2
  -1  -1  10 25102.4 499.413   2
  -1  -1   9 5383.96 280.444   2
   1   1  -9 5406.20 204.758   6
  -1  -1   9 5332.23 309.784   3
   1   1  -9 5334.10 252.457   5
   1   1  -8 71760.8 701.624   5
   1   1  -8 73573.1 589.364   6
  -1  -1   8 74032.0 782.684   3
  -1  -1   8 71365.2 701.065   2
  -1  -1   7 35331.3 479.435   2
  -1  -1   7 34389.3 488.386   3
   1   1  -7 35384.2 465.351   5
   1   1  -7 35461.5 399.954   6
  -1  -1   6 54327.2 532.264   3
  -1  -1   6 53696.8 533.113   2
   1   1  -6 55886.0 472.615   6
   1   1  -5 136779. 676.148   6
  -1  -1   5 138824. 763.757   2
  -1  -1   5 135686. 726.548   6
  -1  -1   5 134325. 716.636   3
  -1  -1   4 2338.60 123.465   3
  -1  -1   4 1879.74 127.811   2
   1   1  -4 2232.41 115.745   6
  -1  -1   4 2079.65 123.556   6
  -1  -1   3 356.130 97.9006   2
   1   1  -3 375.120 89.3554   6
  -1  -1   3 425.374 95.2241   3
  -1  -1   3 388.967 93.2501   6
  -1  -1   2 26293.6 239.597   6
   1   1  -2 26857.3 236.790   6
  -1  -1   2 25877.3 224.774   3
  -1  -1   2 26484.4 236.290   2
   1   1  -1 3873.94 129.213   4
   1   1  -1 3674.82 98.4416   6
  -1  -1   1 3465.04 85.6156   2
   1   1   2 5441.59 156.847   3
   1   1   2 5281.94 87.7428   2
   1   1   2 5083.38 97.8422   4
   1   1   2 5457.97 156.712   1
   1   1   3 124134. 450.305   4
   1   1   3 126599. 467.067   2
   1   1   3 125102. 637.292   3
  -1  -1  -4 2823.83 101.855   5
   1   1   4 3219.27 128.437   2
   1   1   4 2694.34 246.267   1
   1   1   4 2665.83 192.289   3
  -1  -1  -4 2693.09 61.8333   6
   1   1   5 160429. 712.242   2
   1   1   5 159002. 925.478   3
  -1  -1  -5 162737. 643.890   5
  -1  -1  -5 169784. 456.205   6
   1   1   5 150787. 1130.60   1
  -1  -1  -6 99638.0 583.152   5
   1   1   6 100349. 630.016   2
   1   1   6 100627. 1053.52   1
  -1  -1  -6 105748. 420.089   6
   1   1   6 104341. 826.850   3
   1   1   7 500.804 134.375   2
   1   1   7 458.074 209.035   3
  -1  -1  -7 508.228 65.5043   6
  -1  -1  -7 371.766 116.693   5
   1   1   8 7099.72 241.314   2
  -1  -1  -8 6576.95 220.917   5
  -1  -1  -8 7421.84 149.145   6
   1   1   9 12113.0 430.758   3
  -1  -1  -9 10942.2 286.041   5
  -1  -1  -9 12642.6 195.527   6
   1   1   9 11851.8 314.991   2
   1   1  10 418.362 194.101   2
   1   1  10 754.772 268.920   3
   1   1  11 3320.43 253.724   2
   1   1  12 14697.7 428.894   2
   1   1  13 3362.45 304.390   2
   1   1  14 30125.4 653.904   2
   1   1  15 2538.15 339.782   2
  -2  -1  14 2192.01 354.493   2
  -2  -1  13 9112.68 454.790   2
  -2  -1  12 10100.5 436.482   2
  -2  -1  11 1831.18 276.416   2
  -2  -1  10 1411.90 235.338   2
  -2  -1   9 11810.8 362.872   2
   2   1  -9 11525.5 382.548   5
   2   1  -9 11571.3 291.180   6
  -2  -1   8 534.861 183.085   3
   2   1  -8 1034.37 198.055   5
   2   1  -8 885.505 143.961   6
  -2  -1   8 784.802 198.362   2
   2   1  -7 83240.2 662.688   6
   2   1  -7 79125.8 764.782   5
  -2  -1   7 80529.9 731.580   2
  -2  -1   7 81428.4 694.741   3
  -2  -1   6 156039. 935.818   2
   2   1  -6 159100. 991.318   5
  -2  -1   6 156211. 848.511   3
   2   1  -6 159552. 874.372   6
  -2  -1   5 556.871 110.341   3
   2   1  -5 388.280 124.633   5
  -2  -1   5 316.872 132.873   2
   2   1  -5 297.388 117.652   6
  -2  -1   4 68384.6 526.009   2
  -2  -1   4 68020.4 448.704   3
   2   1  -4 70700.2 522.563   6
   2   1  -3 456.177 100.900   6
  -2  -1   3 596.813 114.994   6
  -2  -1   3 569.994 111.753   2
  -2  -1   2 206935. 730.937   2
   2   1  -2 208965. 777.377   6
  -2  -1   2 213063. 801.146   6
   2   1  -1 11942.7 258.637   4
   2   1  -1 12918.4 199.891   6
  -2  -1   1 12910.2 198.568   6
  -2  -1   1 12296.5 174.366   2
  -2  -1   0 25366.9 239.405   2
   2   1   0 25430.0 301.544   4
   2   1   0 25235.6 237.078   6
  -2  -1   0 24740.6 230.769   6
   2   1   1 1579.70 81.4238   6
   2   1   1 1581.60 111.708   4
   2   1   1 1355.80 86.0314   1
   2   1   1 1611.89 82.2625   5
   2   1   2 72966.1 501.858   3
   2   1   2 78119.5 275.737   6
   2   1   2 74094.5 368.072   1
   2   1   2 75947.9 372.606   4
   2   1   2 77604.5 314.137   5
   2   1   3 28743.9 246.427   2
   2   1   3 28559.9 238.327   4
   2   1   3 26725.5 326.841   1
   2   1   3 28090.6 380.507   3
   2   1   4 35408.7 462.178   3
   2   1   4 35968.6 462.906   1
   2   1   4 35142.8 300.986   2
   2   1   4 35927.3 280.094   4
   2   1   5 41155.8 326.208   4
   2   1   5 43490.2 540.570   3
   2   1   5 42567.2 374.759   2
   2   1   5 40841.9 574.168   1
   2   1   6 128226. 1105.22   1
   2   1   6 129037. 703.625   2
   2   1   6 128960. 963.255   3
  -2  -1  -6 125345. 458.628   5
  -2  -1  -6 125211. 326.129   6
   2   1   7 198174. 951.577   2
   2   1   7 203207. 1305.12   3
  -2  -1  -7 201046. 487.859   6
   2   1   8 13838.2 303.378   2
  -2  -1  -8 13407.7 150.082   6
   2   1   8 14284.9 444.723   3
  -2  -1  -9 3519.85 98.4639   6
   2   1   9 3326.55 204.804   2
  -2  -1  -9 3131.23 147.464   5
   2   1   9 2902.57 322.578   3
   2   1  10 1457.41 207.343   2
   2   1  10 1001.94 304.597   3
   2   1  11 13241.3 534.729   3
   2   1  11 12186.1 366.004   2
   2   1  12 21478.1 489.125   2
   2   1  13 41396.4 693.510   2
   2   1  14 601.622 279.431   2
   2   1  15 3133.91 345.586   2
   2   1  16 592.022 305.853   2
  -3  -1  13 12272.7 519.372   2
  -3  -1  12 1958.35 324.367   2
  -3  -1  11 7297.73 382.611   2
  -3  -1  10 282.317 237.218   2
  -3  -1   9 15530.7 438.752   2
   3   1  -8 4764.74 224.315   6
  -3  -1   8 5069.66 281.900   2
   3   1  -8 5193.16 294.018   5
   3   1  -7 23624.8 493.729   5
  -3  -1   7 23096.1 444.872   2
  -3  -1   7 22006.6 373.050   3
   3   1  -7 22674.1 403.873   6
  -3  -1   6 17898.5 376.031   2
   3   1  -6 18537.3 358.888   6
  -3  -1   6 17303.6 295.006   3
   3   1  -6 18418.8 418.922   5
   3   1  -5 101192. 839.937   5
  -3  -1   5 98738.5 584.210   3
  -3  -1   5 100941. 758.328   2
   3   1  -5 101117. 750.052   6
  -3  -1   4 12643.4 214.405   3
   3   1  -4 13559.1 308.809   5
  -3  -1   4 13128.7 274.265   2
   3   1  -4 13181.3 282.960   6
   3   1  -3 160104. 864.761   6
  -3  -1   3 159129. 815.076   2
   3   1  -3 159748. 904.955   5
  -3  -1   2 3823.92 159.838   2
   3   1  -2 3500.17 175.154   6
   3   1  -2 3609.90 181.415   5
   3   1  -2 3367.30 227.577   4
   3   1  -1 365656. 1176.79   5
   3   1  -1 368743. 1177.74   6
   3   1   0 225404. 871.118   6
   3   1   0 221132. 862.531   5
  -3  -1   0 225044. 882.560   2
   3   1   1 337.534 118.265   5
   3   1   1 417.841 150.647   4
  -3  -1  -2 65721.5 422.925   5
   3   1   2 63620.0 458.512   4
   3   1   2 65357.7 437.249   5
  -3  -1  -2 62757.2 265.162   1
   3   1   2 62320.8 533.837   3
   3   1   2 62639.5 280.323   1
   3   1   3 40812.5 500.280   3
   3   1   3 38477.4 330.827   1
  -3  -1  -3 39074.0 306.932   5
   3   1   3 41086.5 349.489   4
   3   1   3 42296.2 308.402   5
   3   1   4 5434.74 152.085   4
   3   1   4 5195.59 273.835   3
   3   1   4 5484.97 199.004   1
  -3  -1  -4 5465.03 118.623   5
   3   1   4 5174.55 82.6123   5
   3   1   5 152442. 1034.97   3
   3   1   5 155234. 655.660   4
   3   1   5 153366. 977.049   1
   3   1   6 285683. 1056.50   2
   3   1   6 284832. 930.015   4
  -3  -1  -7 1073.80 37.4417   5
  -3  -1  -7 1139.27 44.3799   5
   3   1   7 1326.46 152.879   2
   3   1   7 1043.03 114.786   4
   3   1   8 43010.5 711.970   3
  -3  -1  -8 37020.9 253.495   5
   3   1   8 41835.1 490.095   2
  -3  -1  -9 254.046 56.7905   5
   3   1   9 179.084 149.351   2
  -3  -1  -9 220.929 37.4330   5
   3   1   9 320.579 279.641   3
   3   1  10 85638.6 795.646   2
   3   1  10 85066.7 1098.95   3
   3   1  11 17879.4 435.132   2
   3   1  11 18644.5 629.999   3
   3   1  12 81.3809 223.803   2
   3   1  12 212.236 367.802   3
   3   1  13 4941.53 315.661   2
   3   1  14 3407.42 313.155   2
   3   1  15 344.657 267.730   2
   3   1  16 7593.76 443.754   2
  -4  -1  13 4238.49 419.179   2
  -4  -1  12 9591.12 456.820   2
  -4  -1  11 702.329 293.199   2
  -4  -1  10 21799.9 575.908   2
  -4  -1   9 665.590 245.412   2
  -4  -1   8 32045.5 588.932   2
  -4  -1   7 32569.0 553.923   2
   4   1  -7 32064.9 618.024   5
   4   1  -7 30639.6 514.080   6
  -4  -1   6 12442.6 354.199   2
   4   1  -6 12802.5 398.487   5
   4   1  -6 12627.3 336.852   6
  -4  -1   6 12068.1 247.431   3
  -4  -1   5 9141.08 203.109   3
   4   1  -5 9835.86 296.682   6
  -4  -1   5 10158.2 304.644   2
   4   1  -5 10441.8 345.615   5
   4   1  -4 14313.7 338.577   6
  -4  -1   4 14212.1 230.452   3
   4   1  -4 14905.9 372.145   5
  -4  -1   4 14423.0 324.924   2
  -4  -1   3 650.716 154.119   2
   4   1  -3 590.421 148.491   6
   4   1  -2 294749. 1489.07   4
  -4  -1   2 297252. 1195.24   2
   4   1  -2 295047. 1302.57   6
  -4  -1   1 204771. 984.530   2
   4   1  -1 206192. 1042.42   6
   4   1  -1 201706. 1048.00   5
   4   1  -1 203737. 1210.50   4
   4   1   0 5183.35 220.804   6
   4   1   0 5184.62 268.505   4
   4   1   0 5762.43 221.486   5
  -4  -1   0 5354.74 232.668   2
  -4  -1  -1 61480.9 547.128   5
   4   1   1 62845.8 550.697   5
   4   1   2 37628.8 462.033   3
   4   1   2 37456.3 456.891   4
   4   1   2 36685.2 412.666   5
  -4  -1  -2 35849.0 412.142   5
   4   1   3 78493.7 580.057   4
  -4  -1  -3 79578.6 564.620   5
   4   1   3 79978.6 549.663   5
   4   1   3 80353.0 717.305   3
   4   1   3 77352.9 372.420   1
   4   1   4 32824.6 302.664   5
   4   1   4 31104.1 509.300   3
  -4  -1  -4 31776.3 344.444   5
   4   1   4 32996.1 343.678   1
   4   1   4 31883.1 357.365   4
  -4  -1  -4 31954.3 362.255   0
   4   1   5 3709.22 92.7743   5
   4   1   5 3740.75 280.953   3
  -4  -1  -5 3600.95 137.373   5
   4   1   5 3966.56 162.099   4
   4   1   6 2667.14 266.687   3
  -4  -1  -6 2515.42 97.9620   5
   4   1   6 2608.85 63.6648   6
   4   1   6 2518.43 142.034   4
   4   1   7 103234. 1014.21   3
   4   1   7 102064. 628.876   4
   4   1   7 101605. 712.032   2
  -4  -1  -7 99421.4 388.817   5
   4   1   8 4093.11 163.221   4
   4   1   8 4766.28 338.114   3
   4   1   9 64453.6 657.876   2
   4   1   9 62512.6 537.660   4
   4   1   9 66117.7 921.226   3
   4   1  10 1154.44 212.852   2
   4   1  10 1669.83 349.887   3
   4   1  11 51751.9 957.929   3
   4   1  11 49238.7 663.661   2
   4   1  12 59241.0 764.296   2
   4   1  12 60912.7 1094.42   3
   4   1  13 27.7481 402.606   3
   4   1  13 5.97344 242.704   2
   4   1  14 612.636 268.812   2
   4   1  15 98.8764 274.068   2
   4   1  16 1652.30 329.462   2
  -5  -1  12 270.986 332.314   2
  -5  -1  11 10153.4 507.412   2
  -5  -1  10 1059.27 325.318   2
  -5  -1   9 40425.6 751.189   2
   5   1  -9 37122.2 776.786   4
   5   1  -8 8586.63 440.669   4
  -5  -1   8 9548.61 397.834   2
   5   1  -7 12381.6 466.450   4
  -5  -1   7 13508.0 426.470   2
   5   1  -6 12470.6 441.422   4
   5   1  -6 12764.6 441.768   5
  -5  -1   6 13067.4 402.438   2
   5   1  -5 714.037 223.379   5
   5   1  -5 533.816 185.703   6
  -5  -1   5 554.477 193.435   2
  -5  -1   5 583.349 108.684   3
   5   1  -5 512.358 245.760   4
  -5  -1   4 6993.10 186.892   3
   5   1  -4 7453.38 292.549   6
  -5  -1   4 7789.28 295.738   2
   5   1  -4 7305.29 325.050   5
   5   1  -4 7406.70 351.144   4
  -5  -1   3 20875.2 407.754   2
   5   1  -3 20799.5 479.860   4
   5   1  -3 21496.6 436.053   6
   5   1  -3 20748.8 453.692   5
   5   1  -2 5533.21 258.974   5
   5   1  -2 5116.69 252.575   6
  -5  -1   2 5710.51 240.902   2
   5   1  -2 5294.59 301.189   4
   5   1  -1 46152.0 584.700   5
  -5  -1   1 43946.1 546.880   2
   5   1  -1 47115.8 667.945   4
   5   1  -1 43167.3 565.406   6
   5   1   0 236862. 1262.75   6
   5   1   0 239801. 1252.66   5
   5   1   0 241182. 1402.30   4
  -5  -1  -1 763.155 162.851   5
   5   1   1 666.944 171.160   5
   5   1   2 53946.6 611.556   4
  -5  -1  -2 54401.0 575.817   5
   5   1   2 55467.1 586.920   3
   5   1   2 54398.6 564.164   5
   5   1   3 641.460 211.183   3
   5   1   3 343.043 140.509   5
  -5  -1  -3 413.212 150.771   5
   5   1   3 741.778 183.154   4
   5   1   4 222030. 1051.48   4
   5   1   4 218511. 980.067   5
  -5  -1  -4 222839. 1051.91   5
   5   1   4 215839. 1292.69   3
   5   1   5 116620. 744.109   4
  -5  -1  -5 117618. 721.365   5
  -5  -1  -5 112364. 743.713   0
   5   1   5 114751. 1004.85   3
   5   1   5 116598. 609.171   5
  -5  -1  -6 16861.4 289.557   0
  -5  -1  -6 17773.7 274.851   5
   5   1   6 17300.2 460.896   3
   5   1   6 17725.4 306.349   4
   5   1   6 16625.1 200.190   5
   5   1   7 4510.02 325.615   3
   5   1   7 4797.40 184.096   4
   5   1   7 4399.31 96.3305   6
  -5  -1  -7 4634.24 141.982   5
   5   1   8 959.477 45.0396   6
  -5  -1  -8 1057.33 72.4010   5
   5   1   8 1148.61 133.484   4
   5   1   9 19784.9 336.894   4
   5   1   9 19755.2 573.228   3
   5   1   9 19642.2 399.081   2
   5   1  10 58210.3 696.024   2
   5   1  10 58402.8 567.203   4
   5   1  11 64315.9 768.957   2
   5   1  11 70699.3 1102.53   3
   5   1  12 4044.38 299.671   2
   5   1  12 4416.17 482.299   3
   5   1  13 11846.1 430.636   2
   5   1  13 12669.0 641.497   3
   5   1  14 423.675 400.444   3
   5   1  14 71.5839 246.597   2
   5   1  15 16149.6 532.709   2
   5   1  16 4678.36 389.082   2
  -6  -1  11 1205.39 350.657   2
  -6  -1  10 12712.8 541.987   2
  -6  -1   9 1449.73 334.522   2
  -6  -1   8 30833.4 694.781   2
   6   1  -8 31260.7 728.180   4
  -6  -1   7 31593.6 658.477   2
   6   1  -7 32712.6 711.423   4
   6   1  -6 3620.14 336.436   4
  -6  -1   6 4012.60 314.919   2
  -6  -1   5 12148.3 403.537   2
   6   1  -5 10599.9 447.328   4
  -6  -1   4 29420.5 548.973   2
   6   1  -4 28268.3 615.469   4
   6   1  -4 28582.6 613.419   5
  -6  -1   3 77738.2 821.134   2
   6   1  -3 77109.3 909.683   5
   6   1  -2 67463.6 794.807   6
   6   1  -2 69566.7 824.160   5
  -6  -1   2 69036.1 757.719   2
  -6  -1   1 102021. 900.033   2
   6   1  -1 104236. 962.291   5
   6   1   0 2160.24 264.825   4
   6   1   0 1325.94 188.892   5
   6   1   0 1420.02 211.642   6
  -6  -1   0 2100.83 228.388   2
   6   1   1 2818.13 222.292   5
   6   1   1 2454.75 263.480   4
  -6  -1  -1 2221.39 207.363   5
   6   1   2 9638.22 295.260   5
   6   1   2 10355.3 314.453   3
  -6  -1  -2 9693.50 311.439   5
   6   1   2 9803.51 351.537   4
   6   1   3 303658. 1497.02   4
  -6  -1  -3 316694. 1476.93   5
   6   1   3 322573. 1545.63   3
   6   1   3 310907. 1417.05   5
  -6  -1  -4 192683. 1118.79   5
   6   1   4 190241. 1275.06   3
   6   1   4 193207. 1129.96   4
   6   1   4 196884. 1080.79   5
   6   1   5 22690.0 348.364   5
   6   1   5 23530.6 517.045   3
   6   1   5 23859.0 406.475   4
  -6  -1  -5 24522.5 402.502   5
   6   1   6 13152.5 438.488   3
  -6  -1  -6 13629.5 292.743   5
   6   1   6 12180.9 225.397   5
   6   1   6 12584.8 297.730   4
   6   1   7 7012.24 154.248   5
   6   1   7 7230.87 239.836   4
   6   1   7 6828.86 371.492   3
  -6  -1  -7 6928.50 228.602   0
  -6  -1  -7 7899.62 217.786   5
  -6  -1  -8 58204.0 560.700   0
   6   1   8 58610.6 580.508   4
  -6  -1  -8 58032.8 473.949   5
   6   1   8 55640.7 350.511   6
   6   1   9 1659.76 164.110   4
   6   1   9 1553.50 328.917   3
  -6  -1  -9 1781.73 90.0639   5
   6   1  10 3017.76 387.081   3
   6   1  10 2786.31 190.191   4
   6   1  11 23925.1 695.944   3
   6   1  11 21755.6 392.677   4
   6   1  12 20550.4 718.557   3
   6   1  13 205.427 411.756   3
   6   1  14 18299.1 757.488   3
   6   1  15 488.256 502.904   3
  -7  -1  10 1834.32 403.261   2
  -7  -1   9 18045.4 642.135   2
   7   1  -8 10690.2 522.409   4
  -7  -1   8 11388.4 516.594   2
  -7  -1   7 1635.74 330.695   2
   7   1  -7 1497.99 341.373   4
  -7  -1   6 15466.2 518.427   2
   7   1  -6 15405.0 538.974   4
  -7  -1   5 5462.50 372.300   2
   7   1  -5 5437.90 404.282   4
   7   1  -4 114157. 1215.85   4
  -7  -1   4 117106. 1143.46   2
  -7  -1   3 3427.07 299.878   2
   7   1  -3 3047.62 339.954   4
   7   1  -2 23277.7 542.048   6
  -7  -1   2 21366.4 514.826   2
   7   1  -2 21842.3 526.734   5
  -7  -1   1 8318.01 348.516   2
   7   1  -1 7429.29 328.038   5
   7   1  -1 7614.70 339.306   6
   7   1  -1 8781.40 389.622   4
   7   1   0 5459.03 354.322   4
   7   1   0 4614.36 296.577   6
  -7  -1   0 5000.39 305.783   2
   7   1   0 4963.79 275.273   5
   7   1   1 8455.61 384.012   4
   7   1   1 7696.36 300.717   5
   7   1   2 38363.8 579.746   5
   7   1   2 37382.6 641.078   4
   7   1   3 11973.8 344.080   5
   7   1   3 11287.0 388.323   4
   7   1   3 12171.2 374.957   3
  -7  -1  -3 12885.7 364.232   5
   7   1   4 132837. 1115.75   3
  -7  -1  -4 129992. 1020.58   5
   7   1   4 128716. 981.477   5
   7   1   5 92334.1 848.272   4
   7   1   5 93812.0 789.109   5
   7   1   6 2864.67 176.510   5
  -7  -1  -6 3226.42 202.104   5
   7   1   6 2699.00 299.560   3
   7   1   6 2952.46 223.564   4
  -7  -1  -7 69790.3 664.437   5
   7   1   7 68739.4 688.343   4
   7   1   7 70265.1 922.793   3
   7   1   8 21926.2 417.217   4
   7   1   8 20170.1 268.000   5
   7   1   8 22298.9 594.531   3
  -7  -1  -8 21385.3 408.682   0
  -7  -1  -8 22577.4 362.278   5
   7   1   9 50111.5 871.945   3
   7   1   9 50070.4 591.770   4
  -7  -1  -9 48908.2 586.273   0
   7   1  10 29510.8 467.728   4
  -7  -1 -10 28534.8 454.786   0
   7   1  11 2780.77 204.172   4
   7   1  11 2800.80 418.564   3
   7   1  12 214.219 390.265   3
   7   1  13 2176.60 438.325   3
   7   1  14 4705.00 540.376   3
   7   1  15 27797.1 943.857   3
   7   1  16 4359.35 589.781   3
  -8  -1  10 189.995 382.694   2
  -8  -1   9 491.987 393.608   2
  -8  -1   8 1968.34 391.966   2
   8   1  -8 2074.03 392.276   4
   8   1  -7 2525.37 398.006   4
  -8  -1   7 3543.22 378.057   2
  -8  -1   6 810.700 319.588   2
   8   1  -6 496.107 316.905   4
   8   1  -5 31607.4 734.521   4
  -8  -1   5 30756.0 708.450   2
  -8  -1   4 631.553 283.783   2
   8   1  -4 777.093 334.291   4
  -8  -1   3 84810.5 1028.92   2
   8   1  -3 85137.9 1089.32   4
   8   1  -2 61899.4 928.446   4
  -8  -1   2 59404.5 843.188   2
   8   1  -1 16779.9 533.066   4
  -8  -1   1 17092.6 509.694   2
   8   1   0 694.821 233.204   5
   8   1   0 594.529 257.519   6
   8   1   0 1071.41 301.038   4
   8   1   1 45866.5 702.422   5
   8   1   1 48144.7 801.476   4
   8   1   1 46314.7 738.064   6
   8   1   2 86622.4 924.035   5
   8   1   2 86585.4 1021.20   4
  -8  -1  -2 88067.4 967.234   5
   8   1   3 85059.4 883.050   3
  -8  -1  -3 84115.9 916.242   5
   8   1   3 86682.9 907.197   5
  -8  -1  -4 42868.2 644.322   5
   8   1   4 42553.7 635.247   5
   8   1   4 42606.9 676.440   3
   8   1   5 593.863 178.518   5
   8   1   5 412.300 215.701   4
   8   1   5 1189.29 276.614   3
  -8  -1  -5 719.151 182.675   5
   8   1   6 12001.2 370.013   4
   8   1   6 13145.7 476.478   3
   8   1   6 12295.4 320.687   5
   8   1   7 37912.5 579.982   4
   8   1   7 40218.6 746.175   3
   8   1   7 38770.0 479.616   5
   8   1   8 114643. 958.839   4
   8   1   8 115485. 1236.92   3
   8   1   9 31968.7 529.887   4
   8   1   9 33041.5 741.043   3
   8   1  10 22184.4 660.379   3
   8   1  10 21581.4 439.247   4
   8   1  11 9532.30 319.810   4
   8   1  11 9088.43 520.270   3
   8   1  12 3031.14 425.835   3
   8   1  13 5116.73 517.095   3
   8   1  14 2279.16 498.933   3
   8   1  15 2499.95 543.592   3
   8   1  16 7462.66 634.955   3
   8   1  17 7611.57 634.889   3
  -9  -1   9 3108.36 466.241   2
  -9  -1   8 790.133 373.182   2
   9   1  -8 669.370 380.132   4
   9   1  -7 438.591 384.612   4
  -9  -1   7 126.562 340.436   2
   9   1  -6-197.864 348.311   4
  -9  -1   6-111.993 324.333   2
  -9  -1   5 18501.1 621.412   2
   9   1  -5 18058.4 634.639   4
   9   1  -4 35542.4 791.278   4
  -9  -1   4 35929.2 773.438   2
   9   1  -3 33795.0 755.228   4
  -9  -1   3 31945.9 726.586   2
  -9  -1   2 17214.3 545.859   2
   9   1  -2 17240.9 584.648   4
   9   1  -1 6678.11 441.954   4
  -9  -1   1 5971.82 403.130   2
  -9  -1   0 31273.1 660.544   2
   9   1   0 33714.6 744.017   4
   9   1   1 104260. 1214.81   4
  -9  -1  -1 105141. 1127.92   2
   9   1   2 1344.75 339.792   4
   9   1   2 1422.72 263.171   5
   9   1   3 19035.8 550.284   4
  -9  -1  -3 19936.5 503.958   5
   9   1   3 19744.6 510.301   5
   9   1   4 984.573 211.383   5
   9   1   4 742.067 243.667   3
  -9  -1  -4 1075.01 209.461   5
   9   1   4 909.699 283.498   4
   9   1   5 30.7527 250.942   3
   9   1   5 99.4183 218.124   4
  -9  -1  -5 152.626 181.557   5
   9   1   5 16.1518 187.111   5
   9   1   6 18217.6 427.396   5
   9   1   6 18062.8 548.465   3
   9   1   6 16923.2 455.861   4
   9   1   7 19057.7 398.199   5
  -9  -1  -7 20110.2 450.168   5
   9   1   7 18584.5 469.151   4
   9   1   7 20135.7 591.343   3
   9   1   8 1060.13 228.749   4
   9   1   8 1234.99 352.219   3
   9   1   9 60588.5 761.625   4
   9   1   9 62577.2 980.516   3
   9   1  10 30261.9 556.165   4
   9   1  10 30655.5 748.340   3
   9   1  11 15641.5 619.455   3
   9   1  11 15988.3 420.484   4
   9   1  12 6707.81 513.645   3
   9   1  13 4029.63 506.713   3
   9   1  14 23067.1 837.878   3
   9   1  15 6140.63 616.781   3
   9   1  16 1870.17 534.364   3
   9   1  17 1094.27 491.684   3
 -10  -1   7 9246.44 577.307   2
  10   1  -7 8877.75 552.363   4
 -10  -1   6 20779.3 725.160   2
  10   1  -6 21576.9 722.469   4
  10   1  -5 270.494 356.618   4
 -10  -1   5 558.701 336.710   2
 -10  -1   4 204.876 300.533   2
  10   1  -4 332.263 358.456   4
  10   1  -3 6762.48 460.380   4
 -10  -1   3 6112.52 441.754   2
  10   1  -2 5623.49 438.867   4
 -10  -1   2 5076.95 410.603   2
  10   1  -1 12127.1 543.125   4
 -10  -1   1 10784.8 490.981   2
  10   1   0 27034.0 711.051   4
 -10  -1   0 26292.7 658.229   2
 -10  -1  -1 4172.42 384.833   2
  10   1   1 4049.04 426.752   4
  10   1   2 113155. 1302.90   4
  10   1   3 19274.3 610.309   4
  10   1   4 7392.51 433.949   4
  10   1   5 643.522 231.767   5
 -10  -1  -5 929.014 209.355   5
  10   1   5 715.476 294.125   4
  10   1   5 711.517 300.757   3
 -10  -1  -6 24108.4 531.716   5
  10   1   6 24478.4 625.393   3
  10   1   6 23189.7 522.031   5
  10   1   7 22791.9 553.745   4
 -10  -1  -7 25279.2 530.586   5
  10   1   7 22263.9 487.756   5
  10   1   7 25379.2 650.507   3
  10   1   8 39418.7 682.167   4
  10   1   8 43758.5 837.119   3
  10   1   9 3786.99 305.127   4
  10   1   9 4532.55 421.585   3
  10   1  10 6447.48 456.740   3
  10   1  10 7103.28 340.600   4
  10   1  11 1900.33 403.725   3
  10   1  11 1516.95 238.057   4
  10   1  12 17144.7 671.953   3
  10   1  13 34577.0 918.836   3
  10   1  14 225.945 442.001   3
  10   1  15 6775.32 601.497   3
  10   1  16 3506.05 560.878   3
  11   1  -7 4076.54 490.635   4
  11   1  -6 10204.5 574.918   4
 -11  -1   6 11144.5 625.620   2
  11   1  -5 28308.5 804.444   4
 -11  -1   5 30007.4 838.444   2
 -11  -1   4 2148.93 394.329   2
  11   1  -4 2393.24 422.598   4
  11   1  -3 1105.05 375.636   4
 -11  -1   3 1123.46 347.844   2
 -11  -1   2 451.784 328.257   2
  11   1  -2 575.805 333.749   4
 -11  -1   1 1234.28 332.733   2
  11   1  -1 1522.35 374.499   4
 -11  -1   0 17390.0 595.396   2
  11   1   0 18082.2 642.331   4
  11   1   1 72457.8 1104.62   4
 -11  -1  -1 67320.7 1016.88   2
  11   1   2 7319.14 480.454   4
 -11  -1  -2 6695.15 446.315   2
  11   1   3 13910.5 557.586   4
  11   1   4 11713.3 528.509   4
  11   1   5 39057.4 799.154   4
  11   1   6 28753.5 696.757   4
  11   1   6 34143.1 729.549   3
  11   1   7 297.705 289.324   4
  11   1   7 144.847 319.847   3
  11   1   8 9906.83 496.460   3
  11   1   8 8762.36 406.361   4
  11   1   9 994.764 349.617   3
  11   1   9 1133.21 247.816   4
  11   1  10 78.4167 336.496   3
  11   1  10 49.6745 230.177   4
  11   1  11 2252.72 421.823   3
  11   1  11 2859.36 290.950   4
  11   1  12 4832.13 498.602   3
  11   1  13 11112.0 620.835   3
  11   1  14 17231.3 740.494   3
  11   1  15 5385.36 579.162   3
  12   1  -5 214.161 420.550   4
 -12  -1   5-57.8636 411.974   2
  12   1  -4 6367.25 514.710   4
 -12  -1   4 6840.48 542.786   2
  12   1  -3 244.999 363.068   4
 -12  -1   3 388.858 346.935   2
 -12  -1   2 24014.6 725.833   2
  12   1  -2 24363.4 746.993   4
 -12  -1   1 12929.5 590.674   2
  12   1  -1 12868.2 605.036   4
 -12  -1   0 823.740 387.182   2
  12   1   0 154.376 381.222   4
 -12  -1  -1 5101.05 435.419   2
  12   1   1 4965.47 466.555   4
 -12  -1  -2 6878.24 453.349   2
  12   1   2 7474.00 473.876   4
  12   1   3 4210.30 417.217   4
  12   1   4 19236.4 652.610   4
  12   1   5 8973.93 511.507   4
  12   1   6 14043.8 577.552   4
  12   1   7 43167.4 849.507   4
  12   1   7 55630.7 942.007   3
  12   1   8 7635.75 477.602   3
  12   1   8 5940.95 396.155   4
  12   1   9 2822.25 323.027   4
  12   1   9 3978.78 421.300   3
  12   1  10 168.946 253.508   4
  12   1  10-490.761 373.397   3
  12   1  11 5464.81 481.375   3
  12   1  11 5288.14 381.137   4
  12   1  12 13994.1 633.426   3
  12   1  13 5357.52 517.863   3
  12   1  14 1909.59 456.679   3
  12   1  15 4291.60 534.384   3
  13   1  -3 11217.5 583.970   4
 -13  -1   3 11037.9 625.099   2
 -13  -1   2 1884.78 450.844   2
  13   1  -2 1582.17 434.210   4
 -13  -1   1 17235.0 681.935   2
  13   1  -1 18398.1 711.774   4
  13   1   0 21178.8 755.652   4
 -13  -1   0 21721.7 733.690   2
 -13  -1  -1 546.706 401.737   2
  13   1   1 370.330 392.825   4
 -13  -1  -2 2004.92 441.049   2
  13   1   2 1693.71 412.611   4
  13   1   3 642.647 390.484   4
 -13  -1  -3 1129.81 425.004   2
  13   1   4 3185.28 414.532   4
  13   1   5 13299.4 597.359   4
  13   1   6 29674.7 800.107   4
  13   1   7-345.716 358.827   4
  13   1   8 20478.4 675.132   3
  13   1   8 18209.4 621.124   4
  13   1   9 723.002 384.833   3
  13   1   9 613.485 324.157   4
  13   1  10 11671.4 557.697   3
  13   1  10 9985.95 487.131   4
  13   1  11 9951.80 491.232   4
  13   1  11 10545.9 580.719   3
  13   1  12 2840.68 452.649   3
  13   1  13 3667.13 488.504   3
  13   1  14 5370.97 532.686   3
  14   1  -1 20168.6 762.885   4
 -14  -1   1 19619.0 751.224   2
 -14  -1   0 2301.69 469.847   2
  14   1   0 2316.63 474.690   4
  14   1   1 9409.39 598.823   4
 -14  -1  -1 9967.60 599.719   2
  14   1   2 1206.98 432.031   4
 -14  -1  -2 1475.25 435.210   2
 -14  -1  -3 17037.4 685.345   2
  14   1   3 16218.8 678.272   4
  14   1   4 1686.28 424.847   4
 -14  -1  -4 2247.70 474.767   2
  14   1   5 89.1457 375.230   4
  14   1   6 6372.47 527.304   4
  14   1   7 11611.4 592.636   4
  14   1   8 730.746 344.392   4
  14   1   9 5903.61 446.003   4
  14   1  10 1345.31 420.886   3
  14   1  10 777.899 349.922   4
  14   1  11 20789.1 672.340   4
  14   1  11 24915.1 778.134   3
  14   1  12 17878.2 693.493   3
  14   1  13 1183.01 439.268   3
 -15  -1  -1-189.947 460.647   2
  15   1   2 12795.8 658.944   4
 -15  -1  -2 13662.6 692.610   2
 -15  -1  -3 663.788 461.059   2
  15   1   3 269.039 426.508   4
  15   1   4 13161.6 672.040   4
 -15  -1  -4 13771.2 689.772   2
  15   1   5 10883.9 613.067   4
 -15  -1  -5 12103.7 662.529   2
  15   1   6 246.817 408.578   4
  15   1   7 297.159 418.106   4
  15   1   8 440.933 356.058   4
  15   1   9 1145.38 386.089   4
  15   1  10 11237.1 572.821   4
  15   1  11 4850.52 465.595   4
  15  -2   9 9518.96 577.976   3
  15  -2   8 53.1054 428.366   4
  15  -2   7 5214.46 504.938   4
  15  -2   6 4380.36 504.175   4
  14  -2  10 1540.18 403.723   3
  14  -2   9 7730.46 541.120   3
  14  -2   8 19225.5 704.359   3
  14  -2   8 19222.8 699.066   4
  14  -2   7 5810.74 521.352   4
  14  -2   7 6879.61 510.006   3
  14  -2   6 3556.70 448.985   4
  14  -2   5 1317.30 428.716   4
  14  -2   4 7834.33 575.225   4
 -14   2  -3 12261.4 686.389   2
  14  -2   3 11602.8 642.724   4
  14  -2   2 4921.64 537.562   4
 -14   2  -2 6220.60 562.394   2
  14  -2   1-117.147 451.787   4
 -14   2  -1-223.551 474.638   2
  13  -2  12-108.018 400.380   3
  13  -2  11 628.645 381.381   3
  13  -2  10 8003.94 525.848   3
  13  -2   9 7509.70 516.013   3
  13  -2   8 1043.27 380.104   4
  13  -2   8 725.198 384.999   3
  13  -2   7 10631.2 540.386   3
  13  -2   7 11239.9 560.638   4
  13  -2   6 3858.79 450.099   4
  13  -2   6 3065.57 393.568   3
  13  -2   5 12533.4 610.689   4
  13  -2   4 12983.2 648.503   4
  13  -2   3 7070.37 562.440   4
 -13   2  -2 19014.5 754.718   2
  13  -2   2 17545.1 714.780   4
 -13   2  -1 2667.23 457.171   2
  13  -2   1 2486.46 474.624   4
 -13   2   0-57.0895 438.993   2
  13  -2   0-222.977 418.942   4
 -13   2   1 1325.64 459.717   2
  13  -2  -1 1341.88 453.776   4
  13  -2  -2 638.880 451.935   4
  12  -2  13 0.00000 404.490   3
  12  -2  12 7023.85 533.925   3
  12  -2  11 8326.12 538.467   3
  12  -2  10 1955.55 408.796   3
  12  -2   9 4188.64 383.575   4
  12  -2   9 4732.68 454.926   3
  12  -2   8 12922.5 567.136   3
  12  -2   8 13248.1 539.515   4
  12  -2   7 1085.90 342.866   4
  12  -2   7 1252.05 356.755   3
  12  -2   6 2277.05 394.352   4
  12  -2   6 2369.70 361.542   3
  12  -2   5 2233.04 365.465   3
  12  -2   5 2255.05 406.415   4
  12  -2   4 22086.6 730.663   4
  12  -2   4 21495.0 600.641   3
  12  -2   3 47659.3 995.578   4
 -12   2  -2 1618.17 504.747   2
  12  -2   2 777.377 424.145   4
  12  -2   1 9267.73 575.973   4
 -12   2  -1 9902.21 591.864   2
 -12   2   0 182.842 418.410   2
  12  -2   0 47.7238 392.301   4
  12  -2  -1 10040.8 605.483   4
 -12   2   1 9752.77 583.665   2
 -12   2   2 6965.51 544.459   2
  12  -2  -2 7331.72 552.535   4
 -12   2   3 2620.63 444.687   2
  12  -2  -3 1926.70 454.747   4
  12  -2  -4 671.148 465.323   4
 -12   2   4 626.240 410.340   2
  11  -2  14-337.757 433.204   3
  11  -2  13 1064.27 425.254   3
  11  -2  12 839.503 403.193   3
  11  -2  11 24758.1 740.839   3
  11  -2  10 27073.0 764.081   3
  11  -2   9 889.915 296.920   4
  11  -2   9 1338.03 374.580   3
  11  -2   8 4167.09 400.347   3
  11  -2   8 3707.68 347.773   4
  11  -2   7 1024.87 320.038   3
  11  -2   7 1155.54 309.557   4
  11  -2   6 3236.08 369.692   4
  11  -2   6 2229.28 337.670   3
  11  -2   5 14213.8 526.215   3
  11  -2   5 15380.7 582.751   4
  11  -2   4 13403.7 596.298   4
  11  -2   4 13610.7 514.500   3
  11  -2   3 4079.22 339.964   3
  11  -2   3 3969.14 446.780   4
  11  -2   2 25666.4 736.963   4
 -11   2  -1 7571.15 526.355   2
  11  -2   1 6676.47 501.800   4
  11  -2   0 17665.8 658.182   4
 -11   2   0 18038.1 666.745   2
  11  -2  -1 4383.04 488.529   4
 -11   2   1 4614.89 527.562   2
 -11   2   2 18274.1 696.462   2
  11  -2  -2 18049.2 683.473   4
  11  -2  -3 16962.5 682.228   4
 -11   2   3 17052.3 694.151   2
 -11   2   4 2388.13 403.246   2
  11  -2  -4 1486.08 420.318   4
  11  -2  -5-238.656 422.829   4
 -11   2   5 374.747 397.725   2
  11  -2  -6 1031.90 443.894   4
  10  -2  15 420.698 457.480   3
  10  -2  14 557.962 442.646   3
  10  -2  13 883.838 407.411   3
  10  -2  12 19958.9 712.226   3
 -10   2 -11 10907.1 457.691   0
  10  -2  11 9472.90 543.062   3
 -10   2 -10 5110.77 357.052   0
  10  -2  10 4977.36 464.373   3
  10  -2   9 24800.3 663.801   3
 -10   2  -9 24967.2 618.528   0
  10  -2   9 22871.7 547.198   4
  10  -2   8 275.746 234.355   4
  10  -2   8 240.310 289.571   3
  10  -2   7 26091.4 627.778   4
  10  -2   7 26477.2 652.425   3
  10  -2   6 1179.17 317.027   3
  10  -2   6 1071.19 309.207   4
  10  -2   5 10770.8 452.994   3
  10  -2   5 10827.0 487.657   4
  10  -2   4 24669.2 611.980   3
  10  -2   4 24185.9 669.837   4
  10  -2   3 26989.2 713.226   4
  10  -2   3 25336.6 582.519   3
  10  -2   2 6191.10 331.308   3
  10  -2   2 6747.06 455.298   4
  10  -2   1 19640.0 637.923   4
  10  -2   0 617.402 361.256   4
 -10   2   0 1046.60 377.441   2
  10  -2  -1 36129.1 847.033   4
 -10   2   1 37227.7 847.337   2
  10  -2  -2 48916.9 971.739   4
 -10   2   2 53253.9 984.471   2
  10  -2  -3 266.391 364.111   4
 -10   2   3-36.1470 423.152   2
 -10   2   4 9130.08 534.761   2
  10  -2  -4 7732.03 526.276   4
  10  -2  -5 1366.53 410.365   4
 -10   2   5 1965.74 385.894   2
 -10   2   6 5700.50 500.992   2
  10  -2  -6 4748.02 514.608   4
 -10   2   7 4386.78 487.708   2
  10  -2  -7 4131.13 504.588   4
   9  -2  15-58.3170 465.061   3
   9  -2  14 2611.67 486.547   3
   9  -2  13 66.6793 408.854   3
   9  -2  12 2295.53 407.825   3
   9  -2  11 14298.1 594.087   3
  -9   2 -11 15563.7 495.499   0
   9  -2  10 29348.1 726.489   3
  -9   2 -10 31379.3 632.148   0
   9  -2   9 128.844 192.914   4
  -9   2  -9-26.8735 220.409   0
   9  -2   9 386.553 305.111   3
   9  -2   8 19806.3 480.436   4
  -9   2  -8 20885.2 529.881   0
   9  -2   8 20368.5 581.740   3
  -9   2  -7 5180.65 284.796   5
   9  -2   7 4933.20 331.044   4
  -9   2  -7 5094.69 319.040   0
   9  -2   7 4938.16 375.265   3
   9  -2   7 5209.56 280.910   5
   9  -2   6 58902.9 861.515   3
   9  -2   6 56691.5 853.539   4
   9  -2   5 60076.6 853.520   3
   9  -2   5 59098.0 888.504   4
   9  -2   4 6325.69 434.537   4
   9  -2   4 7273.67 376.672   3
   9  -2   3 4689.74 400.352   4
   9  -2   3 4710.87 324.712   3
   9  -2   2 2730.84 395.011   4
   9  -2   2 2518.01 265.261   3
   9  -2   1 2632.25 357.036   4
   9  -2   1 2280.92 232.393   3
   9  -2   0 25053.8 690.425   4
  -9   2   0 28061.7 707.322   2
   9  -2  -1 7834.59 497.237   4
  -9   2   1 7853.89 453.804   2
   9  -2  -2 15903.7 587.153   4
  -9   2   2 17316.8 604.969   2
   9  -2  -3 48363.0 947.950   4
  -9   2   3 48196.5 939.312   2
   9  -2  -4 319.085 356.144   4
  -9   2   4 94.5150 357.171   2
   9  -2  -5 11491.9 571.968   4
  -9   2   5 11356.9 577.168   2
   9  -2  -6 167.328 381.342   4
  -9   2   6 118.452 362.298   2
   9  -2  -7 14437.4 668.439   4
  -9   2   7 14561.2 658.510   2
  -9   2   8 7035.74 517.452   2
   9  -2  -8 7828.30 599.705   4
   9  -2  -9 311.812 463.794   4
   8  -2  16 106.553 499.714   3
   8  -2  15 2781.56 525.146   3
   8  -2  14 970.284 450.005   3
   8  -2  13 22366.5 758.451   3
   8  -2  12 13994.3 610.964   3
   8  -2  11 176.666 334.538   3
   8  -2  10 903.178 334.474   3
   8  -2   9 2957.42 215.614   4
   8  -2   9 2812.70 334.880   3
   8  -2   8 3733.10 350.440   3
   8  -2   8 4040.59 252.586   4
  -8   2  -8 3899.66 235.593   5
   8  -2   7 28897.3 491.524   5
  -8   2  -7 30144.4 581.096   0
   8  -2   7 28849.8 538.939   4
   8  -2   7 28880.4 622.633   3
  -8   2  -7 28697.7 517.035   5
  -8   2  -6 14482.2 394.035   5
   8  -2   6 13173.9 427.388   4
   8  -2   6 14197.1 458.340   3
  -8   2  -6 14117.4 429.298   0
   8  -2   6 13707.3 380.813   5
  -8   2  -5 65871.4 795.755   5
   8  -2   5 66972.6 795.932   5
   8  -2   5 66318.8 865.799   4
  -8   2  -5 69835.7 875.616   0
   8  -2   5 67343.0 846.987   3
   8  -2   4 75897.2 872.134   5
   8  -2   4 77132.2 968.611   4
   8  -2   4 74390.8 861.412   3
  -8   2  -4 75361.8 886.783   5
   8  -2   3 1867.75 336.609   4
   8  -2   3 2123.24 263.268   3
   8  -2   3 1835.91 250.556   5
  -8   2  -3 1368.40 249.286   5
   8  -2   2 28212.5 534.752   3
   8  -2   2 30945.8 684.547   4
   8  -2   1 4952.71 393.736   4
   8  -2   1 4422.45 266.149   3
   8  -2   0 49139.3 853.092   4
  -8   2   0 50457.1 847.083   2
  -8   2   1 36611.8 763.531   2
   8  -2  -1 35593.3 767.791   4
  -8   2   2 37064.4 760.195   2
   8  -2  -2 33493.7 751.913   4
   8  -2  -3 1235.35 342.106   4
  -8   2   3 1747.82 339.335   2
   8  -2  -4 6864.25 445.060   4
  -8   2   4 7691.15 446.678   2
   8  -2  -5 670.601 353.234   4
  -8   2   5 522.439 337.064   2
   8  -2  -6 49303.3 969.363   4
  -8   2   6 51617.9 973.526   2
  -8   2   7 22471.0 714.089   2
   8  -2  -7 22553.3 742.394   4
  -8   2   8 449.234 368.314   2
   8  -2  -8 394.206 420.201   4
   8  -2  -9 3310.91 498.626   4
  -8   2   9 3476.13 458.352   2
   8  -2 -10 493.241 470.221   4
   7  -2  16 2029.85 542.480   3
   7  -2  15-159.075 419.095   3
   7  -2  14 20231.6 774.505   3
   7  -2  13 1873.82 446.027   3
   7  -2  12 21666.6 696.613   3
   7  -2  11 16591.7 608.032   3
   7  -2  10-114.723 310.209   3
   7  -2   9 3859.66 353.196   3
  -7   2  -8 1459.45 178.614   5
   7  -2   8 1457.14 171.229   4
   7  -2   8 1793.44 301.427   3
   7  -2   8 1325.96 154.795   6
   7  -2   7 7225.66 377.304   3
   7  -2   7 7578.39 281.396   4
  -7   2  -7 7748.17 272.775   5
   7  -2   7 7045.65 250.466   5
  -7   2  -6 74610.6 752.944   5
   7  -2   6 75826.8 733.611   5
   7  -2   6 74819.2 872.871   3
   7  -2   5 52343.2 704.499   4
  -7   2  -5 53518.1 661.438   5
  -7   2  -5 54881.8 398.483   1
   7  -2   5 50766.1 703.069   3
  -7   2  -5 53683.2 701.205   0
   7  -2   5 52105.2 640.168   5
   7  -2   4 582.941 181.670   5
  -7   2  -4 1104.84 205.046   0
   7  -2   4 835.096 246.984   4
   7  -2   4 754.580 218.148   3
  -7   2  -4 700.410 184.710   5
  -7   2  -4 604.769 60.0809   1
   7  -2   3 41070.5 696.916   4
   7  -2   3 41106.3 635.082   5
  -7   2  -3 38605.1 613.237   5
   7  -2   3 40471.0 604.892   3
   7  -2   2 35263.8 550.081   3
  -7   2  -2 32705.6 283.032   1
  -7   2  -2 33343.5 601.757   5
   7  -2   2 34624.0 619.409   5
   7  -2   2 35857.9 664.959   4
   7  -2   1 180834. 1131.93   3
  -7   2  -1 182051. 811.281   1
  -7   2  -1 184155. 1417.90   5
   7  -2   1 181287. 1391.67   5
   7  -2   0 17345.1 527.805   4
   7  -2   0 16988.8 501.843   5
   7  -2   0 15697.5 339.057   3
  -7   2   0 16937.1 321.847   1
  -7   2   0 15657.7 467.826   5
   7  -2  -1 6053.01 381.063   4
  -7   2   1 7056.24 403.196   2
  -7   2   2 5598.87 379.966   2
  -7   2   3 997.620 325.202   2
  -7   2   4 245.172 304.907   2
  -7   2   5 17245.4 564.645   2
  -7   2   6 5954.07 403.098   2
  -7   2   7 24479.7 691.595   2
  -7   2   8 26743.0 744.651   2
  -7   2   9 752.019 366.692   2
  -7   2  10 10717.9 612.511   2
   7  -2 -10 10706.9 624.217   4
   6  -2  16 327.069 454.064   3
   6  -2  15 2325.73 506.993   3
   6  -2  14 3912.71 519.217   3
   6  -2  13 45454.3 995.472   3
   6  -2  12 28013.4 777.996   3
   6  -2  11 1987.56 386.568   3
   6  -2  10 20108.8 604.789   3
   6  -2   9 31703.9 674.331   3
   6  -2   8 47187.2 497.726   4
   6  -2   8 44133.2 487.631   6
   6  -2   8 46610.3 754.388   3
  -6   2  -8 46777.4 536.326   5
   6  -2   7 19465.3 343.471   6
  -6   2  -7 20422.6 374.170   5
   6  -2   7 18989.2 501.805   3
   6  -2   6 175.716 220.030   3
  -6   2  -6 228.710 132.904   5
   6  -2   6 232.912 117.923   5
   6  -2   6 221.151 151.597   4
  -6   2  -5 3268.98 190.848   5
   6  -2   5 3158.84 256.480   3
   6  -2   5 2828.44 219.887   4
   6  -2   5 3131.80 186.519   5
  -6   2  -4 15044.1 346.908   5
   6  -2   4 13860.6 374.669   3
  -6   2  -4 14793.6 218.570   1
   6  -2   4 13208.1 373.233   4
   6  -2   4 14633.3 338.835   5
  -6   2  -3 4362.18 110.273   1
   6  -2   3 4705.34 250.507   3
  -6   2  -3 4900.64 253.353   0
  -6   2  -3 4274.40 237.146   5
   6  -2   3 4183.44 228.014   5
  -6   2  -2 71931.4 409.051   1
  -6   2  -2 70950.5 773.390   5
   6  -2   2 71975.8 709.300   3
   6  -2   2 73786.2 806.745   5
  -6   2  -1 2248.78 231.832   5
   6  -2   1 2031.28 199.115   3
   6  -2   1 1942.55 298.394   4
  -6   2  -1 1736.20 118.759   1
   6  -2   0 163734. 1290.54   5
  -6   2   0 160648. 1280.16   5
   6  -2   0 163796. 1300.72   4
   6  -2   0 163545. 937.547   3
  -6   2   0 163951. 871.232   1
   6  -2  -1 60349.9 504.244   3
  -6   2   1 65853.4 858.172   5
  -6   2   1 70324.8 875.019   2
   6  -2  -1 65301.3 870.094   5
  -6   2   1 64324.4 644.519   1
   6  -2  -2 11258.8 421.179   5
  -6   2   2 10643.8 336.007   1
  -6   2   2 10298.7 397.027   5
  -6   2   3 1892.11 285.457   2
   6  -2  -3 1850.39 282.876   5
  -6   2   4 15258.5 466.911   2
  -6   2   5 11058.2 433.891   2
  -6   2   6 41180.9 757.767   2
  -6   2   7 17234.2 544.418   2
  -6   2   8 234.439 290.040   2
  -6   2   9 7881.76 482.388   2
  -6   2  10 4655.65 461.061   2
  -6   2  11 24029.4 774.667   2
   5  -2  15 7935.27 625.838   3
   5  -2  14 7352.85 593.662   3
   5  -2  13 7.01841 398.527   3
   5  -2  12 16838.8 635.387   3
   5  -2  11 25589.5 692.786   3
   5  -2  10 20937.3 610.187   3
   5  -2   9 40262.6 737.228   3
  -5   2  -9 39163.1 457.277   5
   5  -2   8 2568.66 146.755   4
   5  -2   8 2521.88 157.258   6
  -5   2  -8 2943.46 167.498   5
  -5   2  -7 144828. 836.540   5
   5  -2   7 141453. 1168.96   3
   5  -2   7 144597. 764.108   4
   5  -2   6 34164.4 570.964   3
   5  -2   6 36002.3 419.198   4
   5  -2   6 33170.8 407.268   6
  -5   2  -6 34440.8 420.717   5
   5  -2   5 126.895 187.867   3
  -5   2  -5 361.406 118.208   5
   5  -2   5 160.705 107.837   5
   5  -2   5 111.420 125.854   4
   5  -2   4 10503.4 257.785   5
   5  -2   4 9545.37 288.298   4
  -5   2  -4 9839.90 264.102   5
   5  -2   4 10461.1 318.729   3
   5  -2   3 848.903 144.807   5
  -5   2  -3 874.463 148.754   5
  -5   2  -3 1168.02 102.041   1
   5  -2   3 891.354 206.918   4
   5  -2   3 717.378 175.682   3
  -5   2  -2 47878.6 574.312   5
   5  -2   2 47732.2 546.056   3
  -5   2  -2 48556.4 340.037   1
  -5   2  -2 49306.0 600.533   0
   5  -2   2 50282.0 593.389   5
  -5   2  -1 142160. 1022.90   5
   5  -2   1 146044. 882.771   3
   5  -2   1 145340. 1116.37   4
  -5   2  -1 142405. 641.377   1
   5  -2   1 144562. 1048.15   5
   5  -2   0 97738.7 922.648   5
   5  -2   0 96272.1 678.473   3
  -5   2   0 97181.8 907.800   5
  -5   2   0 97652.6 627.320   1
  -5   2   1 5877.61 290.736   5
  -5   2   1 5841.38 220.345   1
   5  -2  -1 6135.87 184.901   3
  -5   2   1 6449.79 320.026   2
   5  -2  -2 19526.1 489.466   5
  -5   2   2 18190.4 398.271   1
  -5   2   2 18468.7 448.409   2
  -5   2   2 19177.2 478.787   5
  -5   2   3 67239.7 850.589   5
  -5   2   3 65231.8 778.834   2
  -5   2   3 67379.5 794.545   1
   5  -2  -3 68535.3 895.708   5
   5  -2  -4 132991. 1278.73   5
  -5   2   4 128590. 1097.68   2
  -5   2   4 133172. 1218.17   1
  -5   2   4 126834. 1173.80   5
  -5   2   5 12334.9 420.850   5
  -5   2   5 11237.1 394.382   2
   5  -2  -5 12047.4 467.648   5
  -5   2   6 4190.25 305.845   2
  -5   2   7 862.809 258.736   2
  -5   2   8 501.547 269.613   2
  -5   2   9 2437.44 325.162   2
  -5   2  10 8623.60 464.511   2
  -5   2  11 504.829 334.508   2
  -5   2  12 16442.8 651.604   2
   4  -2  15 265.738 333.053   2
   4  -2  14 14979.3 683.783   3
   4  -2  14 15268.2 548.389   2
   4  -2  13 4816.06 480.014   3
   4  -2  13 4723.33 345.036   2
   4  -2  12 562.275 347.068   3
   4  -2  12 551.029 252.270   2
   4  -2  11 3381.46 299.118   2
   4  -2  11 3400.02 391.229   3
   4  -2  10 131.760 221.572   2
   4  -2  10 54.4716 310.500   3
   4  -2   9 54212.7 684.399   2
  -4   2  -9 54838.2 499.248   5
   4  -2   9 53740.8 491.589   6
   4  -2   9 54231.5 839.384   3
   4  -2   8 152631. 786.523   6
  -4   2  -8 155254. 812.051   5
   4  -2   8 155951. 1260.64   3
   4  -2   7 49976.6 451.122   6
   4  -2   7 48799.0 372.477   4
   4  -2   7 50106.8 692.902   3
  -4   2  -7 49128.2 455.506   5
  -4   2  -6 33751.3 369.578   5
   4  -2   6 33426.9 542.959   3
   4  -2   6 34094.0 374.119   6
   4  -2   6 33901.3 333.672   4
   4  -2   5 1240.26 116.844   4
  -4   2  -5 1309.37 113.992   5
   4  -2   5 864.237 114.544   6
   4  -2   5 849.515 181.562   3
  -4   2  -4 60163.0 514.004   5
   4  -2   4 61882.8 505.677   5
   4  -2   4 58755.7 532.347   4
   4  -2   4 59423.2 612.653   3
  -4   2  -3 175250. 903.004   5
   4  -2   3 177258. 888.098   5
  -4   2  -2 13438.9 293.725   5
  -4   2  -2 13657.3 206.820   1
   4  -2   2 12570.3 277.078   5
   4  -2   2 13104.8 290.720   3
   4  -2   2 13638.3 380.001   4
  -4   2  -1 2480.15 179.297   5
   4  -2   1 2527.19 187.858   5
   4  -2   1 2319.59 173.833   3
  -4   2  -1 2383.28 108.616   1
  -4   2  -1 2228.63 180.076   0
  -4   2   0 10434.5 211.865   1
   4  -2   0 10025.0 230.874   3
   4  -2   0 10134.4 302.839   5
  -4   2   0 9483.95 282.396   5
   4  -2  -1 18082.2 405.209   5
  -4   2   1 17477.2 308.770   1
  -4   2   1 16845.8 388.791   5
   4  -2  -1 17630.8 256.868   3
   4  -2  -2 2813.23 234.577   5
  -4   2   2 2709.05 194.931   1
  -4   2   2 2738.95 224.081   5
  -4   2   2 2770.81 230.015   2
  -4   2   3 92676.4 931.089   5
  -4   2   3 92864.7 824.521   2
  -4   2   3 90597.2 878.165   1
   4  -2  -3 93189.8 959.877   5
  -4   2   4 4410.92 299.391   1
   4  -2  -4 5352.35 324.864   5
  -4   2   4 4546.77 271.007   5
  -4   2   5 153859. 1392.96   1
  -4   2   5 153275. 1106.33   2
   4  -2  -5 157394. 1354.58   5
   4  -2  -6 24412.2 514.656   6
  -4   2   6 25793.7 513.341   2
   4  -2  -6 26204.6 610.366   5
  -4   2   7 8119.47 348.673   2
   4  -2  -7 8044.93 416.949   5
   4  -2  -7 7046.32 309.611   6
  -4   2   8 1756.59 260.089   2
  -4   2   9 2103.28 309.148   2
  -4   2  10 4605.58 364.934   2
  -4   2  11 11384.6 494.649   2
  -4   2  12 5342.82 432.137   2
  -4   2  13 1735.97 369.790   2
   3  -2  15 23404.3 658.796   2
   3  -2  14 1472.38 438.898   3
   3  -2  14 1641.12 313.531   2
   3  -2  13 4957.65 472.936   3
   3  -2  13 6021.34 366.128   2
   3  -2  12 463.905 253.163   2
   3  -2  12 331.709 336.179   3
   3  -2  11 10302.2 392.475   2
   3  -2  11 10578.9 513.993   3
   3  -2  10 13592.3 407.950   2
   3  -2  10 14831.2 520.800   3
  -3   2  -9 2147.08 141.927   5
   3  -2   9 2086.64 306.151   3
   3  -2   9 1623.13 137.565   6
   3  -2   9 1711.08 222.400   2
  -3   2  -8 2082.33 133.696   5
   3  -2   8 1837.74 134.535   6
   3  -2   8 1973.85 210.063   2
   3  -2   8 2050.49 274.302   3
   3  -2   7 80501.2 549.705   6
  -3   2  -7 78198.7 537.777   5
   3  -2   7 75395.3 381.601   4
   3  -2   7 78197.1 694.669   2
   3  -2   7 81930.8 855.257   3
   3  -2   6 26014.5 393.843   2
   3  -2   6 25533.2 225.343   4
   3  -2   6 26908.0 481.035   3
  -3   2  -6 27507.5 316.224   5
   3  -2   6 26743.3 310.526   6
  -3   2  -5 31267.2 329.107   5
   3  -2   5 29759.4 325.912   6
   3  -2   5 31139.3 462.706   3
   3  -2   5 31287.5 269.724   4
  -3   2  -4 111012. 606.844   5
   3  -2   4 112100. 581.267   4
   3  -2   4 110069. 608.053   6
   3  -2   3 188656. 794.052   5
   3  -2   3 186150. 918.498   3
   3  -2   2 175273. 804.112   5
   3  -2   2 173381. 821.536   3
   3  -2   2 171277. 914.344   4
  -3   2  -2 176273. 814.725   5
  -3   2  -1 96653.4 498.751   1
   3  -2   1 95976.3 640.251   5
  -3   2  -1 93277.4 646.443   5
   3  -2   0 933.565 149.650   5
  -3   2   0 997.201 151.190   5
  -3   2   0 841.836 104.105   1
  -3   2   0 1238.23 157.878   0
  -3   2   1 5378.45 187.671   1
  -3   2   1 5345.57 230.452   5
   3  -2  -1 5801.02 151.754   3
   3  -2  -1 5220.90 231.251   5
  -3   2   2 623.354 215.592   2
   3  -2  -2 482.476 57.0047   3
  -3   2   2 988.438 178.662   5
   3  -2  -2 474.909 169.858   5
  -3   2   2 607.085 144.623   1
   3  -2  -3 47158.0 636.876   5
  -3   2   3 46710.3 612.896   1
  -3   2   3 45995.2 612.047   5
  -3   2   3 48344.4 531.247   2
  -3   2   4 166489. 1151.81   5
   3  -2  -4 165426. 1226.38   5
  -3   2   4 169169. 997.763   2
  -3   2   5 38489.0 700.067   1
  -3   2   5 38810.7 516.614   2
   3  -2  -5 39229.4 653.798   5
  -3   2   5 37822.6 565.726   5
  -3   2   6 17262.2 392.827   2
   3  -2  -6 15882.3 395.637   6
   3  -2  -6 17471.9 482.671   5
  -3   2   6 17266.2 555.364   1
  -3   2   7 12529.1 363.334   2
   3  -2  -7 12214.5 349.565   6
   3  -2  -7 13086.9 467.771   5
  -3   2   8 39717.2 617.721   2
   3  -2  -8 38501.9 587.226   6
   3  -2  -8 39847.8 736.744   5
   3  -2  -9 38048.5 737.935   5
  -3   2   9 41129.7 667.484   2
  -3   2  10 2421.14 283.282   2
  -3   2  11 2172.12 303.336   2
  -3   2  12 5092.88 394.474   2
  -3   2  13 726.068 330.639   2
   2  -2  15 1462.81 342.973   2
   2  -2  14 17020.0 546.798   2
   2  -2  13 5551.15 365.622   2
   2  -2  13 4836.04 475.305   3
   2  -2  12 22780.1 542.892   2
   2  -2  12 21566.8 686.321   3
   2  -2  11 2376.56 376.083   3
   2  -2  11 1794.16 267.268   2
   2  -2  10 29971.0 686.795   3
   2  -2  10 29019.4 537.291   2
   2  -2   9 21977.9 341.980   6
   2  -2   9 21811.5 437.554   2
   2  -2   9 21947.4 551.891   3
  -2   2  -9 22334.9 317.734   6
   2  -2   8 34446.5 493.669   2
   2  -2   8 35089.0 396.201   6
   2  -2   8 35184.1 616.904   3
  -2   2  -8 34271.4 367.788   6
  -2   2  -7 11208.4 209.539   6
   2  -2   7 11216.2 290.851   2
   2  -2   7 11504.5 353.387   3
   2  -2   7 12377.0 234.436   6
  -2   2  -6 9651.59 186.919   6
   2  -2   6 8685.67 288.359   3
   2  -2   6 8768.56 187.224   6
   2  -2   6 8732.78 241.154   2
   2  -2   5 980.487 50.3032   4
   2  -2   5 986.203 165.642   3
   2  -2   5 1141.08 97.3521   6
   2  -2   4 292371. 891.414   6
  -2   2  -4 289890. 877.515   5
   2  -2   4 299689. 1052.47   2
   2  -2   4 288864. 1151.55   3
   2  -2   4 301138. 625.022   4
   2  -2   3 474461. 1345.72   3
   2  -2   3 480032. 4003.95   4
   2  -2   2 27131.2 318.600   3
  -2   2  -2 26504.3 283.623   5
   2  -2   2 27179.8 284.234   5
   2  -2   1 59642.1 401.254   3
  -2   2  -1 62468.5 441.869   5
   2  -2   1 60949.7 432.656   5
  -2   2  -1 60026.5 502.320   1
   2  -2   0 17523.7 272.104   5
  -2   2   0 17494.4 272.373   5
   2  -2   0 17506.7 206.574   3
  -2   2   1 239029. 1000.11   0
  -2   2   1 244053. 919.333   1
   2  -2  -1 241247. 1009.70   5
  -2   2   1 241409. 1017.14   5
  -2   2   2 56127.2 533.336   1
  -2   2   2 56233.4 553.967   5
   2  -2  -2 57459.1 566.278   5
   2  -2  -3 38689.9 516.432   5
  -2   2   3 37853.4 405.474   2
  -2   2   3 37960.1 502.235   5
  -2   2   3 38872.4 528.153   1
  -2   2   4 1134.70 143.520   2
   2  -2  -4 1142.98 192.886   5
  -2   2   4 1213.89 171.962   5
  -2   2   4 1382.37 219.878   1
  -2   2   5 27025.5 389.101   2
  -2   2   5 26986.9 581.293   1
   2  -2  -5 25734.9 486.997   5
  -2   2   5 26040.1 431.346   5
   2  -2  -6 26149.3 436.176   6
  -2   2   6 27844.0 652.607   1
  -2   2   6 26251.0 414.702   2
   2  -2  -6 26219.9 516.616   5
   2  -2  -7 20974.0 496.646   5
  -2   2   7 22247.3 417.764   2
   2  -2  -7 22940.3 408.560   6
   2  -2  -8 31150.0 475.021   6
   2  -2  -8 29996.3 607.321   5
  -2   2   8 32140.6 522.604   2
  -2   2   9 10712.1 368.380   2
   2  -2  -9 10769.0 408.732   5
   2  -2  -9 10294.9 300.975   6
  -2   2  10 73349.5 859.123   2
  -2   2  11 3273.15 300.840   2
  -2   2  12 4057.92 324.869   2
  -2   2  13 1838.11 321.744   2
  -2   2  14-97.0240 313.064   2
   1  -2  15 6594.82 430.944   2
   1  -2  14 1115.04 311.695   2
   1  -2  13 5475.13 358.878   2
   1  -2  12 513.528 344.591   3
   1  -2  12 860.552 251.200   2
   1  -2  11 46865.7 877.128   3
   1  -2  11 47895.4 712.090   2
   1  -2  10 65232.5 773.933   2
   1  -2  10 65714.1 927.979   3
   1  -2   9 921.915 284.081   3
   1  -2   9 749.957 141.796   6
   1  -2   9 813.313 211.329   2
  -1   2  -9 761.772 126.400   6
   1  -2   8 19280.8 461.077   3
   1  -2   8 17812.5 369.592   2
   1  -2   8 17471.8 306.917   6
  -1   2  -8 17884.9 277.632   6
  -1   2  -7 2420.64 123.360   6
   1  -2   7 2401.31 132.289   6
   1  -2   7 2333.67 176.250   2
   1  -2   7 2358.21 224.263   3
   1  -2   6 14726.5 338.966   3
  -1   2  -6 14504.0 224.063   6
   1  -2   6 14609.9 238.819   6
   1  -2   6 14442.7 287.147   2
   1  -2   5 11214.9 236.272   2
   1  -2   5 10633.5 270.912   3
  -1   2  -5 10097.3 102.101   4
  -1   2  -5 10985.5 187.445   6
   1  -2   5 11577.0 198.109   6
   1  -2   4 14763.0 278.008   3
   1  -2   4 15695.4 212.656   6
  -1   2  -4 15421.3 204.732   6
   1  -2   4 15065.3 245.834   2
   1  -2   3 909.438 142.009   3
   1  -2   3 946.728 90.5858   6
  -1   2  -3 1048.26 95.5622   6
   1  -2   3 850.608 116.149   2
  -1   2  -2 253635. 714.173   5
   1  -2   2 249327. 814.542   3
   1  -2   2 256256. 736.941   6
  -1   2  -1 56795.0 349.444   5
   1  -2   1 54326.1 344.396   3
   1  -2   1 56605.3 347.204   5
  -1   2   0 209869. 744.152   1
   1  -2   0 210337. 567.610   3
  -1   2   0 212384. 689.001   5
   1  -2   0 212606. 688.767   5
  -1   2   1 48221.0 371.911   5
  -1   2   1 48472.8 393.503   1
   1  -2  -1 47508.5 359.836   5
   1  -2  -1 49248.8 234.438   3
  -1   2   2 247602. 938.189   5
  -1   2   2 246627. 791.884   2
   1  -2  -2 242574. 1577.54   3
   1  -2  -2 244723. 903.547   5
   1  -2  -3 175350. 873.224   5
  -1   2   3 175783. 892.879   5
  -1   2   3 175787. 714.074   2
  -1   2   4 2703.64 173.280   5
   1  -2  -4 2572.23 185.601   5
  -1   2   4 2383.68 131.610   2
  -1   2   4 2764.62 246.951   1
  -1   2   5 12463.8 269.059   5
  -1   2   5 12871.3 417.809   1
   1  -2  -5 13416.6 320.652   5
  -1   2   5 12743.6 253.081   2
  -1   2   6 5865.23 116.284   3
   1  -2  -6 5869.54 249.290   5
  -1   2   6 6505.67 362.013   1
  -1   2   6 6224.27 209.316   2
   1  -2  -6 6131.88 205.784   6
  -1   2   7 63.1471 284.242   1
  -1   2   7 120.673 72.6028   3
  -1   2   7-21.1576 143.186   2
   1  -2  -7 32.9445 105.805   6
   1  -2  -7 114.725 167.333   5
  -1   2   8 16010.6 363.354   2
   1  -2  -8 16308.2 305.423   6
   1  -2  -9 87819.6 921.847   5
   1  -2  -9 90276.3 685.928   6
  -1   2   9 90908.3 840.106   2
  -1   2  10 1621.35 246.105   2
  -1   2  11 34275.1 605.265   2
  -1   2  12 725.167 255.675   2
  -1   2  13 13157.6 473.889   2
  -1   2  14 11955.4 492.057   2
  -1   2  15 1567.60 342.257   2
   0  -2  15 1161.79 348.907   2
   0  -2  14 329.225 296.864   2
   0  -2  13 1074.34 286.774   2
   0  -2  12 9060.59 393.535   2
   0  -2  11 11973.4 408.820   2
   0  -2  11 12556.0 511.140   3
   0  -2  10 10457.1 364.806   2
   0  -2  10 10203.4 449.514   3
   0  -2   9 95044.6 861.290   2
   0  -2   9 93177.2 783.210   6
   0   2  -9 91040.5 660.647   6
   0  -2   8 797.070 220.110   3
   0   2  -8 741.063 108.725   6
   0  -2   8 590.512 135.324   6
   0  -2   8 595.544 170.570   2
   0  -2   7 30935.4 395.952   6
   0  -2   7 30206.8 437.295   2
   0  -2   7 29985.3 487.799   3
   0   2  -7 30701.0 356.191   6
   0  -2   6 855.084 145.669   2
   0   2  -6 895.672 105.639   6
   0  -2   6 876.551 174.984   3
   0  -2   6 987.413 127.601   6
   0  -2   5 135322. 672.910   6
   0  -2   5 132340. 736.428   2
   0   2  -5 131803. 636.101   6
   0   2  -4 52107.6 377.474   6
   0  -2   4 51921.4 421.811   2
   0  -2   4 51537.6 459.031   3
   0  -2   4 54237.6 398.410   6
   0   2  -3 125280. 532.187   6
   0  -2   3 122863. 562.642   2
   0  -2   3 126660. 542.414   6
   0  -2   2 66133.7 362.818   6
   0   2  -2 64996.3 351.243   6
   0  -2   2 65609.4 419.682   3
   0  -2   2 65140.5 353.151   2
   0  -2   1 7008.98 67.7163   4
   0   2  -1 6999.21 126.144   6
   0  -2   1 6972.77 146.524   3
   0  -2   1 6994.96 115.296   2
   0  -2   1 6571.27 122.298   6
   0  -2   0 115.531 68.0440   6
   0   2   0 174.309 69.5596   6
   0   2   0 50.0607 202.596   1
   0   2   1 238819. 614.511   5
   0  -2  -1 234543. 2367.83   5
   0   2   1 236700. 546.444   2
   0   2   2 801278. 5010.50   5
   0   2   2 820523. 4332.22   2
   0   2   2 794218. 6670.60   1
   0  -2  -2 823642. 4771.19   5
   0   2   2 808876. 4646.50   0
   0  -2  -3 8466.83 167.687   5
   0   2   3 8242.31 153.240   2
   0   2   3 8852.37 270.481   1
   0   2   4 48911.4 600.253   1
   0   2   4 46739.6 367.416   2
   0   2   4 48005.3 422.758   5
   0  -2  -5 1265.36 134.553   5
   0   2   5 1092.78 111.863   2
   0   2   5 1129.43 237.505   1
   0   2   5 1386.57 112.191   5
   0   2   5 1324.51 103.332   3
   0  -2  -6 62399.7 577.020   5
   0   2   6 64044.8 525.948   2
   0   2   6 64540.0 869.488   1
   0   2   6 64471.5 482.472   3
   0  -2  -6 65805.8 467.786   6
   0   2   7 26418.5 359.162   3
   0  -2  -7 26606.7 415.857   5
   0   2   7 25851.6 381.035   2
   0  -2  -7 27251.9 314.624   6
   0   2   7 26281.0 650.815   1
   0   2   8 1023.59 160.928   3
   0  -2  -8 1235.75 170.337   5
   0   2   8 839.376 161.274   2
   0   2   8 1176.79 339.855   1
   0  -2  -8 1180.41 108.840   6
   0   2   9 1683.87 193.624   2
   0   2   9 1837.85 196.318   3
   0  -2  -9 1618.25 122.850   6
   0  -2  -9 2121.90 192.764   5
   0   2  10 50202.3 645.200   2
   0   2  11 3582.97 272.440   2
   0   2  12 11782.1 413.805   2
   0   2  13 4360.06 331.674   2
   0   2  14 21209.5 578.021   2
   0   2  15 13177.0 522.821   2
  -1  -2  14 1397.58 321.847   2
  -1  -2  13 30.4079 283.614   2
  -1  -2  12 6116.27 365.637   2
  -1  -2  11 21086.6 511.444   2
  -1  -2  10 43325.8 652.300   2
  -1  -2  10 44663.9 769.508   3
  -1  -2   9 615.379 203.506   2
  -1  -2   9 666.823 245.163   3
   1   2  -9 604.271 155.239   5
   1   2  -9 638.231 137.166   6
  -1  -2   8 8811.09 289.221   6
  -1  -2   8 9271.78 299.901   2
   1   2  -8 8796.13 239.294   6
  -1  -2   8 9382.54 330.582   3
  -1  -2   7 227.438 163.458   3
  -1  -2   7 23.2738 152.255   2
   1   2  -7 48.2929 109.120   6
  -1  -2   7 224.493 140.697   6
  -1  -2   6 249027. 1094.09   6
   1   2  -6 248392. 1004.98   6
  -1  -2   6 244877. 1154.42   3
  -1  -2   6 252042. 1133.51   2
  -1  -2   5 105189. 661.504   6
  -1  -2   5 103864. 675.075   2
  -1  -2   5 102611. 689.067   3
  -1  -2   4 7171.93 178.975   6
  -1  -2   4 7334.17 204.258   3
   1   2  -4 7445.51 176.607   6
  -1  -2   4 7215.25 191.276   2
   1   2  -3 3744.09 147.705   4
  -1  -2   3 3331.60 130.235   2
  -1  -2   3 3593.34 134.420   6
   1   2  -3 3968.84 133.094   6
  -1  -2   3 3960.92 154.627   3
  -1  -2   2 1049.06 99.9073   6
  -1  -2   2 1256.50 124.985   3
  -1  -2   2 1004.73 94.0217   2
   1   2  -2 1084.11 97.5791   6
   1   2  -1 7694.39 140.012   6
  -1  -2   1 7842.52 117.019   2
   1   2  -1 7676.38 99.6621   4
  -1  -2   1 7781.34 140.208   6
  -1  -2   0 69712.6 319.425   6
   1   2   0 72126.4 325.070   6
   1   2   0 74227.3 200.156   2
  -1  -2   0 73528.7 198.210   2
   1   2   0 72718.0 269.517   4
   1   2   1 81007.2 324.068   4
   1   2   1 81353.0 470.203   1
  -1  -2  -1 81664.3 301.736   6
   1   2   1 84050.3 307.669   6
   1   2   2 41232.6 372.738   1
   1   2   2 39678.9 266.326   4
   1   2   2 41084.8 190.596   2
  -1  -2  -2 40477.8 197.951   6
   1   2   2 42030.6 213.652   5
   1   2   3 332733. 836.444   4
   1   2   3 336459. 1198.04   1
   1   2   3 328590. 2616.98   5
   1   2   3 337716. 726.361   2
  -1  -2  -3 332168. 2254.08   5
   1   2   4 14760.4 185.343   5
   1   2   4 15880.0 245.334   3
  -1  -2  -4 15285.8 147.908   5
   1   2   4 15887.1 355.198   1
   1   2   4 15892.5 206.454   2
  -1  -2  -5 204876. 634.940   5
   1   2   5 202073. 898.179   3
   1   2   5 200864. 781.007   2
   1   2   6 721.562 157.081   3
  -1  -2  -6 854.127 94.3532   5
   1   2   6 586.724 229.868   1
   1   2   6 669.879 114.351   2
   1   2   7 77028.6 998.231   1
   1   2   7 78963.1 604.120   2
  -1  -2  -7 80625.1 404.489   6
   1   2   7 80018.7 718.348   3
   1   2   8 61759.1 692.432   3
   1   2   8 63476.6 1010.28   1
  -1  -2  -8 62844.8 530.788   5
   1   2   8 60786.9 582.850   2
  -1  -2  -8 59991.9 371.845   6
   1   2   9 12409.2 376.871   3
  -1  -2  -9 11810.0 187.588   6
  -1  -2  -9 12206.6 269.040   5
   1   2   9 11678.8 311.093   2
   1   2  10 2276.65 243.635   3
   1   2  10 2431.54 221.362   2
   1   2  11 1587.77 233.761   2
   1   2  12 207.208 206.537   2
   1   2  13 20371.0 515.582   2
   1   2  14 12624.0 453.038   2
   1   2  15 30.9559 297.636   2
   1   2  16 10114.1 493.682   2
  -2  -2  14 2091.58 353.700   2
  -2  -2  13 25584.5 659.697   2
  -2  -2  12 8606.88 420.580   2
  -2  -2  11-32.2124 226.842   2
  -2  -2  10 1408.16 237.957   2
  -2  -2   9 1962.74 246.295   3
   2   2  -9 1668.03 156.484   6
  -2  -2   9 2160.26 241.272   2
   2   2  -9 1900.34 208.033   5
  -2  -2   8 656.896 195.427   3
   2   2  -8 700.133 161.083   5
  -2  -2   8 719.757 184.794   2
   2   2  -8 489.209 131.664   6
  -2  -2   7 49945.4 591.402   2
   2   2  -7 50658.9 527.689   6
  -2  -2   7 49859.2 580.505   3
  -2  -2   7 51932.3 615.229   6
   2   2  -6 13131.3 280.909   6
  -2  -2   6 12607.9 308.067   2
  -2  -2   6 13343.0 309.843   6
  -2  -2   6 12604.9 293.299   3
   2   2  -5 59250.2 525.199   6
  -2  -2   5 56496.6 513.938   3
  -2  -2   5 56358.8 544.065   6
  -2  -2   5 56895.3 537.884   2
  -2  -2   4 201319. 896.146   2
  -2  -2   4 199386. 872.516   3
   2   2  -4 202004. 886.868   6
   2   2  -3 1557.49 171.635   4
  -2  -2   3 1908.93 131.943   3
  -2  -2   3 1782.10 122.129   2
  -2  -2   3 1754.19 127.312   6
   2   2  -3 1654.35 116.962   6
  -2  -2   2 73083.4 433.180   2
  -2  -2   2 73355.4 476.138   6
   2   2  -2 73564.1 467.608   6
  -2  -2   1 40880.8 277.967   2
   2   2  -1 41736.5 359.581   4
  -2  -2   1 40922.3 328.061   6
   2   2  -1 41021.3 322.728   6
  -2  -2   0 21451.5 218.735   6
  -2  -2   0 20318.4 166.872   2
   2   2   0 22110.8 220.207   6
   2   2   0 21873.8 230.415   4
   2   2   1 384376. 3018.66   6
   2   2   1 375503. 1271.86   1
   2   2   1 384206. 3302.96   4
   2   2   2 38395.0 278.463   4
   2   2   2 39707.2 208.127   6
  -2  -2  -2 38856.9 205.192   6
   2   2   2 38792.8 337.790   1
  -2  -2  -3 20538.8 119.365   6
   2   2   3 20479.3 185.170   2
   2   2   3 20240.6 224.416   4
   2   2   3 20469.0 119.140   6
   2   2   3 21507.5 301.837   3
   2   2   3 20879.9 301.129   1
   2   2   4 76842.9 645.977   1
   2   2   4 76398.4 441.183   4
   2   2   4 76828.3 410.452   2
   2   2   4 76226.9 581.589   3
   2   2   5 4450.59 261.343   1
   2   2   5 4774.53 140.017   2
   2   2   5 4744.59 150.610   4
   2   2   5 4656.07 236.118   3
   2   2   6 151885. 1178.72   1
   2   2   6 148541. 986.252   3
  -2  -2  -7 122841. 388.179   5
   2   2   7 131785. 755.242   2
   2   2   7 126279. 994.971   3
   2   2   7 128577. 1196.59   1
  -2  -2  -7 122527. 323.988   6
  -2  -2  -8 21245.7 160.114   6
   2   2   8 21211.6 486.786   3
   2   2   8 21446.6 605.070   1
   2   2   8 22191.8 362.082   2
  -2  -2  -8 20592.1 204.299   5
   2   2   9 59773.6 614.106   2
  -2  -2  -9 59145.2 377.777   5
  -2  -2  -9 57258.1 289.515   6
   2   2   9 58967.1 802.323   3
   2   2  10 3176.17 227.186   2
   2   2  10 4402.02 336.536   3
   2   2  11 4563.94 354.084   3
   2   2  11 4176.64 261.343   2
   2   2  12 6393.95 329.047   2
   2   2  13 286.000 217.768   2
   2   2  14 10128.5 426.864   2
   2   2  15 14618.2 513.124   2
   2   2  16 849.108 322.981   2
  -3  -2  13 227.421 320.359   2
  -3  -2  12 21229.6 600.218   2
  -3  -2  11 20080.3 551.182   2
  -3  -2  10 1339.64 257.212   2
  -3  -2   9 1986.04 255.308   2
   3   2  -8 994.183 157.747   6
   3   2  -8 881.235 193.102   5
  -3  -2   8 1071.42 213.735   2
  -3  -2   7 15950.4 383.778   2
  -3  -2   7 14505.8 333.953   3
   3   2  -7 16463.3 359.156   6
   3   2  -7 15603.7 391.386   5
   3   2  -6 60915.1 673.791   5
  -3  -2   6 58612.4 627.861   2
   3   2  -6 60819.3 607.358   6
  -3  -2   6 57386.5 559.102   3
  -3  -2   5 90387.7 716.468   2
   3   2  -5 87530.7 812.432   4
  -3  -2   5 86041.4 634.802   3
   3   2  -5 86785.9 683.597   6
   3   2  -4 4078.16 186.062   6
  -3  -2   4 3891.45 199.148   6
  -3  -2   4 4113.22 172.156   3
  -3  -2   4 4157.31 178.448   2
   3   2  -4 4557.14 253.480   4
   3   2  -3 109582. 691.523   6
  -3  -2   3 108117. 654.359   2
  -3  -2   3 108385. 706.168   6
  -3  -2   2 17857.2 286.398   6
   3   2  -2 17910.9 359.246   4
   3   2  -2 17918.7 282.841   6
  -3  -2   2 17036.2 252.339   2
  -3  -2   1 232685. 803.877   2
   3   2  -1 232587. 875.965   6
  -3  -2   1 235316. 888.677   6
   3   2   0 352792. 1168.93   4
  -3  -2   0 351066. 928.427   2
  -3  -2   0 353244. 996.606   6
   3   2   0 346430. 988.027   6
   3   2   1 285090. 950.875   4
  -3  -2  -1 288235. 813.047   6
  -3  -2  -2 2468.52 101.769   6
   3   2   2 2488.12 120.194   1
   3   2   2 2328.44 135.575   4
   3   2   2 2533.22 100.518   6
   3   2   3 931.274 63.6487   6
   3   2   3 834.143 114.342   4
   3   2   3 878.487 185.773   3
   3   2   4 4534.53 61.1515   6
   3   2   4 4729.85 136.310   2
   3   2   4 4675.63 153.207   4
   3   2   4 4552.27 244.087   3
   3   2   4 4383.66 189.510   1
   3   2   4 4395.48 85.1956   5
   3   2   5 17416.3 250.344   4
   3   2   5 16858.4 352.507   1
   3   2   5 16701.8 387.922   3
   3   2   5 17438.1 245.232   2
   3   2   6 6119.07 179.547   2
   3   2   6 6087.51 281.110   1
   3   2   6 6067.86 302.472   3
   3   2   6 6319.23 175.722   4
   3   2   7 77311.9 555.765   4
   3   2   7 80148.4 596.346   2
   3   2   7 79118.8 895.177   1
   3   2   8 170276. 1436.48   1
   3   2   8 172757. 941.613   2
   3   2   9 765.250 267.957   3
   3   2   9 192.575 146.022   2
   3   2  10 35651.4 519.732   2
   3   2  10 36081.8 731.222   3
   3   2  11 2889.02 232.645   2
   3   2  11 3116.67 377.529   3
   3   2  12 52767.5 716.144   2
   3   2  12 54760.1 964.657   3
   3   2  13 19142.1 485.654   2
   3   2  14 2050.50 275.457   2
   3   2  15 305.159 270.637   2
   3   2  16 1508.69 325.429   2
  -4  -2  13 14774.2 585.354   2
  -4  -2  12 15848.7 553.777   2
  -4  -2  11 2102.96 316.962   2
  -4  -2  10 2746.98 314.480   2
  -4  -2   9 13743.5 439.802   2
   4   2  -8 73589.2 944.897   4
  -4  -2   8 74642.2 857.729   2
   4   2  -7 9508.80 398.366   4
  -4  -2   7 9856.70 343.614   2
   4   2  -7 9078.73 359.397   5
  -4  -2   6 2463.47 171.859   3
   4   2  -6 2479.42 201.040   6
   4   2  -6 2366.31 271.839   4
   4   2  -6 2584.31 235.639   5
  -4  -2   6 2684.92 218.846   2
   4   2  -5 1146.54 163.275   6
   4   2  -5 1148.56 174.433   5
  -4  -2   5 1089.66 142.326   3
  -4  -2   5 884.521 169.307   2
   4   2  -5 901.356 219.275   4
  -4  -2   4 30405.7 378.803   3
   4   2  -4 32466.7 556.392   4
   4   2  -4 29786.9 443.706   6
  -4  -2   4 30494.1 430.620   2
   4   2  -4 31182.8 478.082   5
   4   2  -3 6442.89 232.763   5
  -4  -2   3 6799.85 223.470   2
   4   2  -3 6568.19 297.156   4
   4   2  -3 6477.05 224.491   6
   4   2  -2 121475. 810.686   5
   4   2  -2 119760. 956.833   4
   4   2  -2 118431. 778.867   6
  -4  -2   2 118396. 721.182   2
   4   2  -1 27425.4 377.862   5
   4   2  -1 28441.5 377.522   6
   4   2  -1 28253.5 475.953   4
  -4  -2   1 26916.0 340.705   2
   4   2   0 420122. 1308.69   5
   4   2   0 418704. 1553.72   4
  -4  -2   0 420470. 1277.51   2
   4   2   0 414281. 1298.43   6
   4   2   1 123137. 667.144   6
   4   2   1 123765. 796.636   4
   4   2   1 127213. 678.092   5
   4   2   2 1185.95 121.185   6
   4   2   2 1711.83 170.302   4
   4   2   2 1349.28 120.965   5
   4   2   2 1626.52 105.833   1
   4   2   3 42231.6 360.734   5
   4   2   3 42008.5 333.231   6
   4   2   3 42984.6 418.269   4
   4   2   3 42053.7 339.550   1
   4   2   3 41453.6 505.073   3
   4   2   4 34137.0 506.419   3
   4   2   4 34752.2 259.382   6
   4   2   4 34217.5 374.110   4
   4   2   4 33562.4 308.449   5
   4   2   5 80766.5 651.749   1
   4   2   5 79683.0 339.448   5
   4   2   5 82736.9 296.802   6
   4   2   5 80271.2 795.488   3
   4   2   6 42248.0 422.753   2
   4   2   6 42127.0 418.499   4
   4   2   6 41520.0 631.042   3
   4   2   6 41347.2 555.620   1
  -4  -2  -6 41276.6 343.626   0
   4   2   7 54550.7 706.842   1
   4   2   7 53241.5 760.334   3
   4   2   7 54199.6 510.165   2
   4   2   7 55359.6 490.652   4
   4   2   8 5291.52 318.629   1
   4   2   8 5170.20 188.131   4
   4   2   8 5356.91 215.800   2
   4   2   9 21183.4 346.671   4
   4   2   9 21459.9 390.117   2
   4   2   9 21531.7 594.760   3
   4   2  10 1154.35 329.311   3
   4   2  10 1101.12 180.235   2
   4   2  11 80760.8 813.407   2
   4   2  11 82885.2 1179.22   3
   4   2  12 8951.49 349.110   2
   4   2  12 9504.35 552.083   3
   4   2  13 15393.9 639.392   3
   4   2  13 16153.1 462.512   2
   4   2  14 13650.6 450.733   2
   4   2  15 123.325 270.151   2
   4   2  16 2730.73 351.721   2
  -5  -2  12 4831.32 411.637   2
  -5  -2  11 8597.69 460.507   2
  -5  -2  10 511.370 300.740   2
  -5  -2   9 32345.2 681.407   2
   5   2  -8 5635.90 387.962   4
  -5  -2   8 5300.79 335.078   2
  -5  -2   7 60761.3 796.349   2
   5   2  -7 61930.6 898.043   4
   5   2  -6 9826.91 422.145   4
  -5  -2   6 9722.74 342.669   2
   5   2  -5 3241.52 236.019   6
  -5  -2   5 3688.01 190.367   3
  -5  -2   5 3941.57 255.414   2
   5   2  -5 3564.63 262.665   5
   5   2  -4 10293.5 315.627   6
   5   2  -4 10808.2 398.160   4
  -5  -2   4 9968.40 243.072   3
   5   2  -4 10240.4 336.894   5
  -5  -2   4 10260.8 309.063   2
   5   2  -3 4371.29 295.547   4
  -5  -2   3 3879.55 211.739   2
   5   2  -3 3879.96 230.858   5
   5   2  -3 3946.09 224.666   6
   5   2  -2 12656.9 394.234   4
   5   2  -2 13139.8 330.137   5
   5   2  -2 12483.4 318.946   6
  -5  -2   2 13057.6 307.721   2
   5   2  -1 139037. 924.117   6
  -5  -2   1 139784. 871.262   2
   5   2  -1 138415. 1095.82   4
   5   2  -1 139413. 923.501   5
   5   2   0 88545.9 846.503   4
   5   2   0 89246.2 714.182   6
   5   2   0 88141.3 705.414   5
  -5  -2   0 90013.8 710.298   2
   5   2   1 62244.4 568.547   5
   5   2   1 61594.1 673.417   4
   5   2   2 146845. 829.502   6
   5   2   2 144768. 930.596   4
   5   2   2 145387. 822.430   5
   5   2   3 37639.2 286.370   1
   5   2   3 35564.5 408.531   5
   5   2   3 37912.7 463.332   4
   5   2   3 38379.9 526.571   3
   5   2   3 36609.4 400.184   6
   5   2   4 163906. 1100.12   3
   5   2   4 166662. 902.543   4
   5   2   4 162339. 811.863   5
   5   2   4 168668. 757.825   6
   5   2   4 162825. 680.890   1
   5   2   5 2215.82 150.735   1
   5   2   5 2504.80 115.887   6
   5   2   5 2213.66 155.645   4
   5   2   5 2539.89 266.483   3
   5   2   5 2527.73 127.327   5
   5   2   6 22210.1 201.257   5
   5   2   6 23285.6 388.389   1
   5   2   6 23842.9 356.049   4
   5   2   6 23577.1 526.618   3
   5   2   6 24132.0 214.375   6
   5   2   7 43213.4 585.025   1
   5   2   7 43510.8 466.721   4
   5   2   8 752.882 280.428   3
  -5  -2  -8 720.706 101.026   0
   5   2   8 805.186 136.115   4
   5   2   9 823.008 303.749   3
   5   2   9 1071.50 149.976   4
   5   2   9 812.207 167.362   2
   5   2  10 13282.2 313.618   4
   5   2  10 12850.3 352.019   2
   5   2  10 14130.6 555.213   3
   5   2  11 3460.29 255.606   2
   5   2  11 3809.10 432.980   3
   5   2  12 62663.7 778.123   2
   5   2  12 65040.3 1141.88   3
   5   2  13 32480.5 614.392   2
   5   2  13 34435.0 900.892   3
   5   2  14 515.874 404.849   3
   5   2  14 463.595 256.591   2
   5   2  15 3280.55 331.489   2
   5   2  16 2319.46 346.246   2
   5   2  17 10353.3 512.239   2
  -6  -2  11 111.599 325.464   2
  -6  -2  10 1300.37 327.687   2
  -6  -2   9 6910.50 434.338   2
   6   2  -8 51321.5 902.233   4
  -6  -2   8 51651.1 845.007   2
   6   2  -7 26949.4 669.068   4
  -6  -2   7 25439.6 582.581   2
   6   2  -6 21323.2 589.071   4
  -6  -2   6 20702.0 515.010   2
  -6  -2   5 7018.21 331.267   2
   6   2  -5 7508.09 399.143   4
  -6  -2   4 75711.1 817.220   2
   6   2  -4 75140.3 947.712   4
   6   2  -4 72701.8 887.087   5
   6   2  -3 38807.1 629.697   5
   6   2  -3 40087.2 615.402   6
   6   2  -3 41491.4 712.794   4
  -6  -2   3 39744.1 582.445   2
   6   2  -2 2060.31 216.623   6
   6   2  -2 1826.92 232.842   5
  -6  -2   2 2211.90 220.818   2
   6   2  -2 2096.24 283.129   4
  -6  -2   1 23914.4 431.170   2
   6   2  -1 24059.1 460.504   5
   6   2  -1 23408.7 456.232   6
   6   2  -1 25562.1 553.491   4
   6   2   0 13896.5 341.226   5
  -6  -2   0 14831.3 351.278   2
   6   2   0 13928.3 418.600   4
   6   2   0 14719.4 362.494   6
   6   2   1 50196.9 677.510   4
   6   2   1 48871.7 594.592   6
   6   2   1 49827.8 585.928   5
   6   2   2 821.987 157.577   5
   6   2   2 670.307 207.205   4
   6   2   2 967.278 131.014   1
   6   2   2 611.765 153.668   6
   6   2   3 133498. 873.666   6
   6   2   3 134635. 972.690   4
   6   2   3 131538. 458.123   1
   6   2   3 136321. 902.019   5
   6   2   4 28201.4 406.065   6
   6   2   4 28759.4 450.916   4
   6   2   4 29647.3 535.816   3
   6   2   4 28468.3 410.589   5
   6   2   5 294883. 976.548   1
   6   2   5 304783. 1169.45   6
   6   2   5 295828. 1203.29   5
   6   2   5 307086. 1330.31   4
   6   2   5 295838. 1653.39   3
   6   2   6 111572. 811.418   4
   6   2   6 111664. 643.361   6
   6   2   6 109686. 623.090   5
   6   2   6 113779. 730.589   1
   6   2   6 110636. 1087.12   3
   6   2   7 7898.20 252.375   4
   6   2   7 7114.88 135.130   5
   6   2   7 7328.46 391.457   3
   6   2   7 7649.78 160.015   6
   6   2   8 779.643 48.3413   6
   6   2   8 694.281 40.9103   6
   6   2   8 1033.29 301.285   3
   6   2   9 14077.7 321.040   4
  -6  -2  -9 13131.8 277.908   0
   6   2   9 13411.6 517.137   3
   6   2  10 36748.2 507.238   4
  -6  -2 -10 35213.7 420.591   0
   6   2  11 25434.1 440.016   4
   6   2  11 25838.5 751.187   3
   6   2  12 9191.04 553.601   3
   6   2  13 2790.84 308.731   2
   6   2  13 2857.50 440.472   3
   6   2  14 9515.95 421.483   2
   6   2  14 10587.7 626.840   3
   6   2  15 6467.66 398.776   2
   6   2  15 5946.13 568.998   3
  -7  -2  10 6392.99 474.994   2
  -7  -2   9 2769.24 404.549   2
  -7  -2   8 791.555 334.858   2
  -7  -2   7 13491.7 501.743   2
   7   2  -7 12930.3 536.531   4
   7   2  -6 26987.4 675.048   4
  -7  -2   6 29042.8 649.300   2
  -7  -2   5 17449.9 504.667   2
   7   2  -5 18645.4 564.872   4
   7   2  -4 28971.9 658.746   4
  -7  -2   4 28419.6 578.993   2
   7   2  -3 17478.8 542.000   4
  -7  -2   3 17251.9 461.546   2
  -7  -2   2 105046. 979.445   2
   7   2  -2 105037. 1047.82   5
   7   2  -1 6868.84 310.186   5
   7   2  -1 6566.54 310.576   6
  -7  -2   1 6967.65 303.387   2
   7   2   0 10771.1 359.763   6
   7   2   0 11361.7 353.337   5
   7   2   0 13281.6 447.242   4
  -7  -2   0 12793.7 379.687   2
   7   2   1 842.064 178.556   6
   7   2   1 605.115 227.621   4
   7   2   1 755.287 185.194   5
   7   2   2 3784.81 234.511   6
   7   2   2 3917.67 228.226   5
   7   2   2 3788.43 282.223   4
   7   2   2 4170.90 167.559   1
   7   2   3 22422.0 434.163   6
   7   2   3 23128.3 429.906   5
   7   2   3 23898.7 487.869   4
   7   2   4 105950. 994.018   3
   7   2   4 98877.5 838.778   6
   7   2   4 101740. 903.502   4
   7   2   4 103116. 838.786   5
   7   2   5 31069.6 505.846   4
   7   2   5 32548.0 619.730   3
   7   2   5 32334.5 470.023   5
   7   2   6 87428.3 992.603   3
   7   2   6 85859.5 684.335   5
   7   2   6 88573.5 793.439   4
   7   2   7 44545.9 568.043   4
   7   2   7 40520.7 443.796   6
   7   2   7 44292.4 775.708   3
   7   2   7 39984.6 396.421   5
   7   2   8 39422.3 328.854   5
   7   2   8 40674.0 383.306   6
   7   2   8 41913.5 782.352   3
   7   2   8 42195.7 559.019   4
   7   2   9 58747.1 958.382   3
   7   2   9 55612.7 636.194   4
   7   2  10 1212.80 190.322   4
   7   2  10 1560.86 390.790   3
   7   2  11 14678.2 609.511   3
   7   2  11 13488.1 358.478   4
   7   2  12 10835.3 332.342   4
   7   2  12 9566.63 560.103   3
   7   2  13 3496.84 475.396   3
   7   2  14 1117.95 482.804   3
   7   2  15 2084.21 527.417   3
   7   2  16 2585.46 552.815   3
  -8  -2  10 4936.71 506.218   2
  -8  -2   9 15647.9 634.376   2
  -8  -2   8 2613.20 404.869   2
   8   2  -7 343.586 339.432   4
  -8  -2   7 107.592 314.621   2
  -8  -2   6 2018.51 319.634   2
   8   2  -6 2185.44 358.774   4
   8   2  -5 3065.35 373.457   4
  -8  -2   5 3137.25 326.739   2
  -8  -2   4 15554.0 507.887   2
   8   2  -4 16219.9 566.437   4
   8   2  -3 98587.0 1184.12   4
  -8  -2   3 93878.8 1046.50   2
   8   2  -2 5048.13 405.082   4
  -8  -2   2 5004.05 328.690   2
   8   2  -1 52120.3 862.482   4
  -8  -2   1 48848.2 736.217   2
   8   2   0 7874.36 362.938   6
   8   2   0 8666.51 438.771   4
   8   2   0 7713.66 355.079   5
  -8  -2   0 8551.96 375.716   2
   8   2   1 33394.6 592.903   5
  -8  -2  -1 36781.2 635.540   2
   8   2   1 37210.3 699.704   4
   8   2   1 33942.7 616.662   6
   8   2   2 16230.2 429.325   6
   8   2   2 18498.4 277.541   1
   8   2   2 17095.3 498.483   4
   8   2   2 17728.8 439.249   5
   8   2   3 5826.28 284.160   5
   8   2   3 5357.84 289.550   6
   8   2   3 6144.99 356.886   4
   8   2   4 19239.9 440.225   6
   8   2   4 20368.5 436.697   5
   8   2   4 20697.6 486.832   4
   8   2   5 58097.9 698.099   6
   8   2   5 65111.9 728.538   5
   8   2   5 59472.9 742.145   4
   8   2   5 67222.5 869.531   3
   8   2   6 15135.6 392.243   4
   8   2   6 15361.5 498.418   3
   8   2   6 16133.6 365.560   5
   8   2   6 14360.3 360.711   6
   8   2   7 820.497 141.692   5
   8   2   7 831.730 322.547   3
   8   2   7 995.174 155.983   6
   8   2   7 838.088 195.731   4
   8   2   8 16538.0 282.612   5
   8   2   8 16912.6 413.012   4
   8   2   8 17300.1 592.810   3
   8   2   8 16873.1 324.226   6
   8   2   9 54095.0 938.887   3
   8   2   9 53717.7 678.049   4
   8   2  10 107469. 938.790   4
   8   2  10 109108. 1336.36   3
   8   2  11 26984.3 503.994   4
   8   2  11 28243.7 780.920   3
   8   2  12 1008.10 406.271   3
   8   2  12 886.214 204.171   4
   8   2  13 2209.03 480.029   3
   8   2  14 7019.46 602.318   3
   8   2  15 11582.6 727.331   3
   8   2  16 10119.7 686.793   3
  -9  -2   9 632.210 412.732   2
  -9  -2   8 9664.92 567.825   2
  -9  -2   7 471.789 345.817   2
   9   2  -7 974.645 386.218   4
  -9  -2   6 3441.68 392.007   2
   9   2  -6 3237.77 413.497   4
  -9  -2   5 3562.27 377.867   2
   9   2  -5 2783.69 383.723   4
  -9  -2   4 2402.28 335.943   2
   9   2  -4 2110.16 380.635   4
  -9  -2   3 6804.48 398.403   2
   9   2  -3 6429.57 442.110   4
  -9  -2   2 74517.8 982.957   2
   9   2  -2 82085.2 1125.14   4
   9   2  -1 26006.5 685.027   4
  -9  -2   1 23617.9 589.597   2
   9   2   0 18483.2 573.883   4
  -9  -2   0 17432.8 515.213   2
   9   2   1 20376.3 594.684   4
  -9  -2  -1 19829.1 547.398   2
   9   2   2 73386.4 914.367   6
   9   2   2 73622.3 892.514   5
   9   2   2 75006.9 1021.39   4
   9   2   3 69581.6 961.800   4
   9   2   3 72161.9 883.184   6
   9   2   3 73201.3 865.260   5
   9   2   4 19967.0 528.631   4
   9   2   4 20473.2 493.020   6
   9   2   5 2424.10 255.123   5
   9   2   5 3127.04 280.060   4
   9   2   5 2906.17 316.806   3
   9   2   5 2363.89 250.000   6
   9   2   6 2516.24 224.701   5
   9   2   6 2720.94 261.352   4
   9   2   6 2572.14 239.903   6
   9   2   6 3130.34 339.501   3
   9   2   7 3532.63 227.287   6
   9   2   7 3388.70 262.458   4
   9   2   7 3746.95 220.499   5
   9   2   7 3580.24 378.845   3
   9   2   8 21301.0 473.802   4
   9   2   8 24562.8 661.206   3
   9   2   9 47512.2 686.692   4
   9   2   9 48008.0 899.028   3
   9   2  10 3399.08 271.033   4
   9   2  10 3889.22 426.623   3
   9   2  11 32786.4 589.311   4
   9   2  11 35668.3 853.311   3
   9   2  12 3848.86 272.524   4
   9   2  12 4845.30 480.984   3
   9   2  13 17805.3 735.451   3
   9   2  14 11483.1 683.187   3
   9   2  15 456.578 505.070   3
   9   2  16 6272.83 613.118   3
   9   2  17 3999.85 598.592   3
 -10  -2   7 9916.13 593.273   2
  10   2  -7 10165.9 560.124   4
 -10  -2   6 1108.57 383.173   2
  10   2  -6 1149.35 370.297   4
  10   2  -5 20085.5 684.045   4
 -10  -2   5 19740.0 666.714   2
  10   2  -4 17677.7 642.268   4
 -10  -2   4 18694.6 620.620   2
  10   2  -3 5266.64 450.191   4
 -10  -2   3 4886.75 395.008   2
 -10  -2   2 101.862 291.145   2
  10   2  -2-265.044 327.880   4
  10   2  -1 2451.33 374.366   4
 -10  -2   1 2618.79 338.010   2
  10   2   0 4273.05 385.932   4
 -10  -2   0 2736.00 353.859   2
 -10  -2  -1 41899.7 768.404   2
  10   2   1 43684.9 857.862   4
  10   2   2 99458.5 1231.54   4
 -10  -2  -2 102358. 1140.78   2
  10   2   3 840.363 361.533   4
  10   2   4 58994.7 909.470   4
  10   2   4 67726.8 889.889   5
  10   2   5 463.242 221.460   5
  10   2   5 309.762 217.400   6
  10   2   5 18.1819 259.048   4
  10   2   6 9000.01 357.021   6
  10   2   6 10364.5 370.109   5
  10   2   6 9327.85 456.187   3
  10   2   6 8981.66 390.684   4
  10   2   7 4225.60 319.532   4
  10   2   7 4874.67 290.578   6
  10   2   7 4382.17 399.816   3
  10   2   7 4562.06 263.783   5
  10   2   8 2142.45 268.606   4
  10   2   8 2192.90 380.947   3
  10   2   9 8919.36 494.806   3
  10   2   9 8754.95 378.154   4
  10   2  10 30572.4 602.759   4
  10   2  10 32776.1 795.602   3
  10   2  11 9572.62 543.232   3
  10   2  11 10204.2 392.589   4
  10   2  12 7410.40 547.778   3
  10   2  12 6933.16 345.098   4
  10   2  13 1001.19 440.566   3
  10   2  14 21155.7 815.734   3
  10   2  15 33002.1 1008.32   3
  10   2  16 893.633 491.440   3
  11   2  -6 15855.1 646.311   4
 -11  -2   6 14913.3 690.301   2
  11   2  -5 12073.3 597.961   4
 -11  -2   5 12414.1 609.519   2
  11   2  -4 13170.8 605.658   4
 -11  -2   4 13413.1 601.432   2
  11   2  -3 15833.0 622.667   4
 -11  -2   3 15513.7 611.206   2
 -11  -2   2 634.158 324.154   2
  11   2  -2 801.513 354.668   4
 -11  -2   1 1382.34 333.837   2
  11   2  -1 1380.91 361.912   4
 -11  -2   0 725.571 335.018   2
  11   2   0 901.446 340.557   4
 -11  -2  -1 421.998 305.860   2
  11   2   1 132.650 314.775   4
  11   2   2 23214.9 692.196   4
 -11  -2  -2 23704.2 634.870   2
  11   2   3 100412. 1272.49   4
  11   2   4 7654.74 463.442   4
  11   2   5 13853.0 518.368   4
  11   2   6 159.956 284.124   4
  11   2   7 55200.6 935.955   3
  11   2   7 48557.4 814.822   4
  11   2   8 58373.7 863.702   4
  11   2   8 65487.3 1021.99   3
  11   2   9 2384.69 386.612   3
  11   2   9 2590.35 302.939   4
  11   2  10 633.495 244.137   4
  11   2  10 514.052 356.707   3
  11   2  11 1344.23 259.160   4
  11   2  11 938.999 405.817   3
  11   2  12 1712.16 407.505   3
  11   2  12 2405.13 282.588   4
  11   2  13 11684.3 646.352   3
  11   2  14 14247.3 706.149   3
  11   2  15 526.043 459.349   3
  11   2  16 10258.4 668.463   3
  12   2  -6 1036.48 397.218   4
  12   2  -5 15243.6 657.593   4
 -12  -2   5 16949.7 719.891   2
  12   2  -4 23091.8 756.981   4
 -12  -2   4 22701.6 753.695   2
  12   2  -3 173.178 370.690   4
 -12  -2   3 153.630 373.690   2
  12   2  -2 6833.28 496.183   4
 -12  -2   2 6619.34 476.397   2
 -12  -2   1 1199.72 359.240   2
  12   2  -1 1529.34 405.162   4
 -12  -2   0 32681.4 779.619   2
  12   2   0 31419.7 826.969   4
 -12  -2  -1 23930.5 675.148   2
  12   2   1 24239.9 732.199   4
  12   2   2 9857.00 544.278   4
 -12  -2  -2 10455.3 498.383   2
 -12  -2  -3 1714.29 374.738   2
  12   2   3 1536.59 359.367   4
  12   2   4 7270.35 461.109   4
  12   2   5 901.152 336.027   4
  12   2   6 41262.2 845.546   4
  12   2   7 30653.3 730.387   4
  12   2   8 9967.66 519.550   3
  12   2   8 7235.01 433.650   4
  12   2   9 15771.1 529.817   4
  12   2   9 18838.4 657.283   3
  12   2  10 527.003 422.976   3
  12   2  10 743.073 277.395   4
  12   2  11 9059.80 552.876   3
  12   2  11 8783.86 423.175   4
  12   2  12 1246.90 268.922   4
  12   2  12 814.282 425.929   3
  12   2  13 840.860 426.308   3
  12   2  14 7664.12 595.425   3
  12   2  15 10478.1 678.416   3
  13   2  -4 654.848 369.863   4
  13   2  -3 10282.7 573.118   4
 -13  -2   3 10783.7 608.199   2
 -13  -2   2 79.7555 391.865   2
  13   2  -2 583.072 395.539   4
  13   2  -1 23906.6 766.661   4
 -13  -2   1 24366.8 755.920   2
  13   2   0 3700.25 508.865   4
 -13  -2   0 3331.59 444.943   2
  13   2   1 10747.1 603.087   4
 -13  -2  -1 10725.9 574.385   2
  13   2   2 15907.9 657.751   4
 -13  -2  -2 15585.7 615.396   2
 -13  -2  -3 192.058 384.112   2
  13   2   3 490.352 381.740   4
  13   2   4 1225.06 364.016   4
  13   2   5 1050.81 372.173   4
  13   2   6 151.635 349.211   4
  13   2   7 26450.5 737.449   4
  13   2   8 27437.2 733.567   4
  13   2   9 104.547 313.565   4
  13   2  10 8684.07 467.921   4
  13   2  10 8763.53 557.400   3
  13   2  11 1627.48 322.518   4
  13   2  11 1630.13 431.625   3
  13   2  12 21578.4 753.426   3
  13   2  12 20538.1 624.129   4
  13   2  13 14640.2 669.646   3
  13   2  14 748.065 422.399   3
 -14  -2   2 2128.85 429.895   2
  14   2  -2 2261.15 429.164   4
 -14  -2   1 352.735 408.853   2
  14   2  -1-72.6744 402.861   4
  14   2   0 26654.0 849.518   4
 -14  -2   0 26777.1 783.373   2
  14   2   1 31051.7 891.502   4
 -14  -2  -1 32699.2 860.939   2
  14   2   2 190.954 413.629   4
 -14  -2  -2 388.197 405.859   2
 -14  -2  -3 4774.72 508.293   2
  14   2   3 4255.95 484.158   4
  14   2   4 9097.23 567.130   4
 -14  -2  -4 9879.17 578.464   2
  14   2   5 23588.1 767.080   4
  14   2   6 17258.8 661.354   4
  14   2   7 2182.14 411.698   4
  14   2   8 38.8151 321.884   4
  14   2   9 3365.15 401.059   4
  14   2  10 657.084 303.492   4
  14   2  11 18250.7 634.191   4
  14   2  12 1791.59 383.766   4
  14   2  12 1907.85 466.047   3
  14   2  13 5109.53 535.126   3
  15   2   1 1265.70 428.607   4
 -15  -2  -1 1055.51 440.506   2
 -15  -2  -2 7362.56 573.112   2
  15   2   2 8161.79 582.614   4
  15   2   3 4231.94 517.536   4
 -15  -2  -3 4668.25 510.132   2
 -15  -2  -4 17624.3 725.793   2
  15   2   4 17158.6 725.830   4
  15   2   5 2131.94 454.217   4
 -15  -2  -5 2205.13 509.008   2
  15   2   6 10318.9 591.360   4
  15   2   7 3162.98 457.077   4
  15   2   8 468.054 347.026   4
  15   2   9 980.666 356.211   4
  15   2  10 837.207 332.341   4
  15   2  11 977.511 379.632   4
  15   2  12 9146.87 524.335   4
 -16  -2  -4 2571.54 487.154   2
 -16  -2  -5 24717.9 830.962   2
 -16  -2  -6 13771.6 688.774   2
  16   2   6 11075.4 660.712   4
  16   2   7 477.609 413.995   4
  16   2   8 1459.47 404.874   4
  16   2   9 4024.13 474.176   4
  16   2  10 6830.82 516.095   4
  14  -3  10-134.620 379.957   3
  14  -3   9 3990.10 496.734   3
  14  -3   8 4660.93 494.569   3
  14  -3   7 1584.56 428.869   4
  14  -3   6 15923.4 706.436   4
  14  -3   5 802.978 427.428   4
  14  -3   4 3634.98 479.510   4
 -14   3  -3 2439.34 568.667   2
  14  -3   3 1417.56 428.670   4
  14  -3   2 5331.00 530.730   4
  13  -3  11 416.180 405.097   3
  13  -3  10 163.059 383.162   3
  13  -3   9 1552.76 430.412   3
  13  -3   8 12862.0 612.161   3
  13  -3   7 22400.2 733.157   4
  13  -3   7 24406.4 736.306   3
  13  -3   6 2317.04 381.297   3
  13  -3   6 1815.46 424.949   4
  13  -3   5 4613.36 487.262   4
  13  -3   4 285.498 411.154   4
  13  -3   3 26990.8 836.303   4
  13  -3   2 13814.9 677.469   4
 -13   3  -2 17423.3 747.965   2
 -13   3  -1 711.894 486.252   2
  13  -3   1 123.451 433.923   4
  13  -3   0 3057.03 493.921   4
 -13   3   0 3562.61 502.196   2
 -13   3   1-302.697 454.508   2
  13  -3  -1 297.691 453.947   4
  12  -3  12 4788.50 497.140   3
  12  -3  11 1527.70 410.225   3
  12  -3  10 16382.0 648.810   3
  12  -3   9 14787.6 636.235   3
  12  -3   8 1238.56 385.747   3
  12  -3   8 892.951 334.165   4
  12  -3   7 2512.16 384.749   4
  12  -3   7 1996.80 389.806   3
  12  -3   6 1020.51 379.235   4
  12  -3   6 944.783 347.712   3
  12  -3   5 351.505 377.021   4
  12  -3   5 22.5184 319.155   3
  12  -3   4 23638.3 760.641   4
  12  -3   3 5218.45 506.991   4
  12  -3   2 8868.18 584.280   4
 -12   3  -2 10067.5 624.362   2
 -12   3  -1 26603.3 841.803   2
  12  -3   1 22659.3 772.560   4
 -12   3   0 316.559 438.092   2
  12  -3   0 24.8035 418.226   4
  12  -3  -1 4677.36 499.672   4
 -12   3   1 4578.49 531.193   2
 -12   3   2-162.951 414.585   2
  12  -3  -2 416.083 427.932   4
 -12   3   3 2425.58 500.353   2
  12  -3  -3 3065.13 514.623   4
  11  -3  13 4523.87 511.857   3
  11  -3  12 274.702 395.264   3
  11  -3  11 12199.6 594.288   3
 -11   3 -11 14865.7 549.968   0
  11  -3  10 918.325 381.598   3
  11  -3   9 16583.4 630.099   3
  11  -3   8 28614.0 696.800   4
  11  -3   8 29003.1 727.856   3
  11  -3   7 183.446 327.853   3
  11  -3   7 147.340 301.807   4
  11  -3   6 449.799 300.996   4
  11  -3   6 650.832 322.180   3
  11  -3   5 225.399 309.693   3
  11  -3   5 310.033 315.954   4
  11  -3   4 8261.71 440.531   3
  11  -3   4 9502.64 515.520   4
  11  -3   3 29515.1 646.169   3
  11  -3   3 31320.7 805.667   4
  11  -3   2 28645.3 803.442   4
 -11   3  -1 1525.88 470.104   2
  11  -3   1 754.922 389.276   4
  11  -3   0 15240.5 659.907   4
 -11   3   0 18312.4 707.241   2
  11  -3  -1 1557.66 418.876   4
 -11   3   1 1088.21 476.685   2
  11  -3  -2 22344.0 770.843   4
 -11   3   2 23391.1 694.553   2
 -11   3   3 6350.20 539.799   2
  11  -3  -3 7692.79 582.326   4
  11  -3  -4-1.31698 426.812   4
 -11   3   4 511.272 404.543   2
 -11   3   5 2401.47 466.876   2
  11  -3  -5 1465.37 478.246   4
  10  -3  14 2237.92 497.324   3
  10  -3  13 7.53946 393.975   3
  10  -3  12-215.453 398.678   3
 -10   3 -12 407.230 280.234   0
 -10   3 -11 4958.99 384.104   0
  10  -3  11 4128.37 460.331   3
 -10   3 -10 33375.2 735.964   0
  10  -3  10 34306.0 817.662   3
  10  -3   9 30634.0 730.735   3
 -10   3  -9 30826.1 695.127   0
  10  -3   8 2115.43 305.321   4
  10  -3   8 2505.80 358.380   3
 -10   3  -8 2036.69 307.084   0
  10  -3   7 7473.17 409.405   4
  10  -3   7 7616.77 423.579   3
  10  -3   6 10653.1 487.241   4
  10  -3   6 10896.0 479.497   3
  10  -3   5 50846.8 903.399   4
  10  -3   5 49299.2 835.247   3
  10  -3   4 9277.93 518.634   4
  10  -3   4 9323.10 440.793   3
  10  -3   3-86.7537 363.175   4
  10  -3   3-96.6655 284.683   3
  10  -3   2 428.663 271.143   3
  10  -3   2 1234.34 348.433   4
  10  -3   1 8539.45 501.495   4
 -10   3   0 917.035 402.327   2
  10  -3   0 1017.35 383.292   4
  10  -3  -1 23117.7 725.026   4
 -10   3   1 24199.3 725.638   2
  10  -3  -2 8198.28 554.037   4
 -10   3   2 8460.34 557.598   2
  10  -3  -3 31065.3 856.761   4
 -10   3   3 31791.9 842.393   2
  10  -3  -4 13448.7 655.618   4
 -10   3   4 12839.6 620.639   2
 -10   3   5 295.215 392.008   2
  10  -3  -5 343.757 414.581   4
 -10   3   6 2839.46 462.739   2
  10  -3  -6 2733.63 491.360   4
  10  -3  -7 44.0824 449.330   4
   9  -3  14 2688.97 495.012   3
   9  -3  13 1462.19 427.397   3
   9  -3  12 11022.4 595.966   3
   9  -3  11 5184.69 458.409   3
   9  -3  10 2674.73 388.512   3
  -9   3  -9 11654.9 442.965   0
   9  -3   9 9852.37 471.786   3
   9  -3   8 9804.24 375.250   4
   9  -3   8 10216.4 466.510   3
   9  -3   7 2763.70 298.545   4
  -9   3  -7 3147.25 296.158   0
   9  -3   7 2686.00 341.635   3
  -9   3  -6 35250.5 702.519   0
   9  -3   6 35759.0 712.669   4
   9  -3   6 34200.7 690.224   3
   9  -3   5 2115.10 336.602   4
   9  -3   5 2381.51 307.708   3
   9  -3   4 60139.7 842.551   3
   9  -3   4 63961.5 973.421   4
   9  -3   3 12900.3 448.666   3
   9  -3   3 13048.7 549.221   4
   9  -3   2 1297.95 260.125   3
   9  -3   2 1278.31 348.539   4
   9  -3   1 2196.75 379.155   4
   9  -3   1 2280.81 244.066   3
   9  -3   0 2168.28 357.451   4
  -9   3   0 2818.24 377.545   2
  -9   3   1 763.471 348.591   2
   9  -3  -1 547.252 338.280   4
   9  -3  -2 42879.6 906.467   4
  -9   3   2 47679.2 929.549   2
   9  -3  -3 20532.2 699.279   4
  -9   3   3 22816.9 697.817   2
   9  -3  -4 3764.47 447.204   4
  -9   3   4 3513.29 467.323   2
   9  -3  -5 13649.5 643.992   4
  -9   3   5 15792.8 634.091   2
   9  -3  -6 846.443 433.161   4
  -9   3   6 1180.40 394.368   2
  -9   3   7 17424.0 708.834   2
   9  -3  -7 17636.7 743.781   4
   9  -3  -8 1505.02 485.132   4
  -9   3   8 1481.52 423.404   2
   8  -3  15 5824.85 579.978   3
   8  -3  14 1473.46 488.596   3
   8  -3  13 8840.13 570.146   3
   8  -3  12 2273.93 434.613   3
   8  -3  11 11233.0 567.576   3
   8  -3  10 27061.3 718.953   3
   8  -3   9 1296.49 328.259   3
   8  -3   8 478.384 281.401   3
   8  -3   8 622.544 171.284   6
   8  -3   8 791.850 183.623   4
  -8   3  -8 594.742 173.634   5
   8  -3   7 559.282 270.913   3
   8  -3   7 317.026 161.335   5
   8  -3   7 229.759 207.321   4
  -8   3  -7 458.809 171.087   5
  -8   3  -6 12076.5 380.257   5
  -8   3  -6 13170.4 432.402   0
   8  -3   6 12497.9 427.443   4
   8  -3   6 12225.5 438.278   3
   8  -3   6 11835.6 371.844   5
   8  -3   5 95242.0 984.286   5
   8  -3   5 91241.3 975.762   3
  -8   3  -5 94236.1 1032.69   0
   8  -3   5 95591.3 1061.04   4
   8  -3   4 23077.3 586.377   4
   8  -3   4 21750.4 514.049   3
  -8   3  -4 22098.7 551.207   0
   8  -3   3 5479.76 397.058   4
   8  -3   3 4938.72 308.305   3
   8  -3   2 16266.8 553.906   4
   8  -3   2 15980.9 430.035   3
   8  -3   1 15326.8 541.275   4
   8  -3   1 14252.6 393.468   3
   8  -3   0 33924.4 749.602   4
   8  -3   0 30848.0 489.031   3
   8  -3  -1 4367.12 400.901   4
  -8   3   1 5262.98 409.374   2
   8  -3  -2 1352.98 377.547   4
  -8   3   2 2422.10 352.700   2
   8  -3  -3 4038.76 406.568   4
  -8   3   3 4721.31 405.803   2
  -8   3   4 14161.6 566.406   2
  -8   3   5 746.779 344.042   2
  -8   3   6 18743.9 654.281   2
  -8   3   7 63.1579 356.424   2
   8  -3  -8 24024.7 830.151   4
  -8   3   8 23870.6 781.511   2
   8  -3  -9 10375.7 644.065   4
  -8   3   9 11101.4 623.333   2
   8  -3 -10-43.7057 495.621   4
   7  -3  15 780.132 471.985   3
   7  -3  14 3143.03 522.145   3
   7  -3  13 16448.6 703.426   3
   7  -3  12 34724.4 868.060   3
   7  -3  11 14054.3 588.258   3
   7  -3  10 6402.10 449.819   3
   7  -3   9 436.517 295.875   3
   7  -3   8 2546.61 197.824   6
  -7   3  -8 3412.12 215.429   5
   7  -3   8 2914.75 194.799   4
   7  -3   8 2967.29 331.926   3
   7  -3   7 16881.8 389.463   6
   7  -3   7 17182.8 391.183   4
   7  -3   7 17103.7 506.623   3
  -7   3  -7 17610.1 411.212   5
  -7   3  -6 10122.0 328.235   5
   7  -3   6 10463.2 351.103   4
   7  -3   6 10121.7 394.073   3
   7  -3   6 10012.8 320.177   5
   7  -3   5 922.281 186.915   5
   7  -3   5 808.882 243.795   3
  -7   3  -5 1049.38 190.713   5
   7  -3   5 1550.04 257.284   4
  -7   3  -5 1001.81 130.286   1
  -7   3  -4 21802.3 503.529   0
   7  -3   4 22358.7 480.796   5
  -7   3  -4 21540.0 466.308   5
  -7   3  -4 22833.0 283.214   1
   7  -3   4 23409.6 548.727   4
  -7   3  -3 46892.2 677.701   5
  -7   3  -3 51444.6 749.388   0
  -7   3  -3 48694.1 384.160   1
   7  -3   3 49611.0 666.766   3
   7  -3   3 52932.2 802.772   4
   7  -3   3 49609.5 709.565   5
  -7   3  -2 22750.8 511.260   5
   7  -3   2 23344.3 523.195   5
   7  -3   2 24272.5 479.366   3
  -7   3  -2 23419.2 287.437   1
  -7   3  -1 33337.6 388.682   1
   7  -3   1 35308.8 709.483   4
   7  -3   1 34714.5 533.551   3
   7  -3   0 7484.03 412.297   4
  -7   3   0 6422.12 229.330   1
   7  -3   0 7270.85 281.378   3
  -7   3   1 75656.4 738.353   1
   7  -3  -1 72658.1 607.430   3
  -7   3   2 17230.5 423.973   1
  -7   3   2 18856.6 574.124   2
  -7   3   3 616.455 298.614   2
  -7   3   3 424.904 222.926   1
  -7   3   4 338.928 278.854   2
  -7   3   5 200.267 277.987   2
  -7   3   6 3823.81 381.067   2
  -7   3   7 24517.9 700.359   2
  -7   3   8 12544.2 569.626   2
  -7   3   9 9839.65 582.180   2
  -7   3  10 5620.95 531.673   2
   7  -3 -11 1549.81 516.009   4
   6  -3  16-27.3994 468.101   3
   6  -3  15 212.064 444.208   3
   6  -3  14 11757.5 684.301   3
   6  -3  13 5459.65 531.803   3
   6  -3  12 548.422 417.527   3
   6  -3  11 41926.2 885.029   3
   6  -3  10 9507.42 476.034   3
   6  -3   9 15805.0 533.480   3
   6  -3   8 10211.8 288.486   6
  -6   3  -8 11008.4 307.536   5
   6  -3   8 10599.9 445.546   3
   6  -3   7 14762.2 315.675   4
  -6   3  -7 14816.1 344.091   5
   6  -3   7 14197.4 333.426   6
   6  -3   7 14690.9 471.568   3
   6  -3   6 42875.0 680.239   3
   6  -3   6 43478.2 549.418   4
   6  -3   5 23371.9 457.636   4
   6  -3   5 24757.1 430.973   5
   6  -3   5 23507.5 493.291   3
  -6   3  -5 24448.5 448.614   5
   6  -3   4 27842.1 469.026   5
   6  -3   4 26825.7 522.840   4
  -6   3  -4 28321.5 366.458   1
   6  -3   4 25911.3 495.166   3
  -6   3  -4 27169.4 476.665   5
  -6   3  -3 3267.38 218.583   5
  -6   3  -3 2901.83 231.468   0
   6  -3   3 3708.79 293.762   4
   6  -3   3 2660.90 227.994   3
  -6   3  -3 3296.52 143.198   1
   6  -3   3 3387.37 225.498   5
  -6   3  -2 2061.23 218.560   5
  -6   3  -2 2165.88 222.659   0
   6  -3   2 1953.59 221.316   5
   6  -3   2 2024.39 288.051   4
  -6   3  -2 2316.79 126.150   1
   6  -3   2 2045.39 206.714   3
   6  -3   1 17385.4 497.556   4
  -6   3  -1 17889.4 445.530   5
  -6   3  -1 17649.6 286.083   1
   6  -3   1 19018.1 389.397   3
   6  -3   1 17564.8 450.059   5
  -6   3   0 182667. 958.931   1
   6  -3   0 189355. 1041.83   3
  -6   3   0 183424. 1371.60   5
   6  -3   0 190023. 1414.64   5
  -6   3   1 7091.79 258.270   1
  -6   3   1 7716.46 404.679   2
   6  -3  -1 6829.18 223.591   3
  -6   3   1 8110.81 362.253   5
   6  -3  -1 7854.08 360.857   5
   6  -3  -2 49235.3 803.152   5
  -6   3   2 51000.7 790.236   2
  -6   3   2 49658.9 644.227   1
  -6   3   3 12653.3 402.160   1
  -6   3   3 12013.3 460.484   2
  -6   3   4 7963.41 376.674   1
  -6   3   4 6598.00 401.504   2
  -6   3   5 7837.96 405.608   2
  -6   3   6 1010.29 293.008   2
  -6   3   7 999.908 305.061   2
  -6   3   8 17958.3 605.717   2
  -6   3   9 12667.3 556.854   2
  -6   3  10 1274.26 384.693   2
  -6   3  11 7931.95 558.281   2
   5  -3  15 699.158 475.328   3
   5  -3  14 6740.93 591.492   3
   5  -3  13 6038.80 558.770   3
   5  -3  12 23785.6 754.700   3
   5  -3  11 3259.96 401.694   3
   5  -3  10 5274.74 415.985   3
  -5   3  -9 4254.96 199.468   5
   5  -3   9 4311.41 365.021   3
   5  -3   8 38564.6 473.171   6
   5  -3   8 40953.0 711.939   3
  -5   3  -8 40610.6 498.666   5
   5  -3   7 131274. 853.012   6
   5  -3   7 132648. 1154.58   3
   5  -3   7 131568. 717.915   4
   5  -3   6 598.270 239.619   3
  -5   3  -6 864.490 142.150   5
   5  -3   6 226.627 135.159   6
   5  -3   6 520.628 137.291   4
   5  -3   5 23454.4 394.966   4
   5  -3   5 25057.8 384.576   5
   5  -3   5 24875.0 474.452   3
  -5   3  -5 24895.4 398.148   5
   5  -3   4 6435.94 227.121   5
   5  -3   4 6349.60 272.357   4
   5  -3   4 6359.49 272.065   3
  -5   3  -4 6158.99 229.817   5
  -5   3  -3 9146.01 278.349   5
   5  -3   3 9456.91 328.714   4
   5  -3   3 9214.39 286.997   3
  -5   3  -3 9326.59 222.716   1
   5  -3   3 9702.20 280.953   5
   5  -3   2 1023.06 226.038   4
  -5   3  -2 927.414 103.859   1
   5  -3   2 1181.33 168.781   3
   5  -3   2 1073.86 163.794   5
  -5   3  -2 1068.37 180.332   5
  -5   3  -1 31351.0 511.741   5
   5  -3   1 30470.8 505.059   5
  -5   3  -1 29662.2 351.140   1
  -5   3  -1 30180.4 511.012   0
   5  -3   1 30405.0 431.912   3
  -5   3   0 3991.27 250.519   5
   5  -3   0 3800.74 260.787   5
  -5   3   0 3356.09 168.139   1
   5  -3   0 3612.95 192.078   3
  -5   3   1 104079. 778.039   1
   5  -3  -1 107895. 1027.52   5
   5  -3  -1 105035. 670.036   3
  -5   3   2 53549.8 771.088   5
   5  -3  -2 53740.8 774.037   5
  -5   3   2 55780.5 646.781   1
  -5   3   2 53951.7 736.241   2
  -5   3   3 25341.8 561.913   5
   5  -3  -3 25939.5 589.010   5
  -5   3   3 24472.5 528.792   2
  -5   3   3 25527.5 510.274   1
   5  -3  -4 27995.2 634.669   5
  -5   3   4 27395.0 581.759   1
  -5   3   4 28800.5 615.383   5
  -5   3   5 34661.4 701.937   1
  -5   3   5 33418.5 633.991   2
  -5   3   6 70368.2 906.804   2
  -5   3   7 22641.8 571.807   2
  -5   3   8 149.725 250.184   2
  -5   3   9-59.7164 294.805   2
  -5   3  10 174.929 316.706   2
  -5   3  11 5419.09 451.223   2
  -5   3  12 16578.4 663.413   2
   4  -3  15 11612.9 694.925   3
   4  -3  14 12700.7 671.706   3
   4  -3  13 1839.82 467.243   3
   4  -3  13 1944.60 323.171   2
   4  -3  12 1098.09 393.923   3
   4  -3  11 721.367 345.300   3
   4  -3  10 123.311 295.423   3
  -4   3  -9 16623.9 324.123   5
   4  -3   9 15688.9 321.490   6
   4  -3   9 16949.1 521.204   3
  -4   3  -8 35036.3 445.018   5
   4  -3   8 35490.0 439.551   6
   4  -3   8 36782.4 670.031   3
  -4   3  -7 17078.0 315.813   5
   4  -3   7 17627.7 477.105   3
   4  -3   7 15689.9 297.428   6
   4  -3   7 15578.0 209.486   4
  -4   3  -6 107645. 726.928   5
   4  -3   6 106489. 727.823   6
   4  -3   6 112696. 592.891   4
   4  -3   6 112544. 976.734   3
   4  -3   5 16112.0 305.537   6
  -4   3  -5 16224.4 292.211   5
   4  -3   5 17578.5 401.392   3
   4  -3   5 16103.5 279.852   4
   4  -3   4 44089.0 498.405   4
   4  -3   4 45958.2 478.758   5
  -4   3  -4 47136.3 500.783   5
   4  -3   4 46221.8 556.212   3
   4  -3   3 3801.05 179.064   5
  -4   3  -3 4240.97 333.398   1
  -4   3  -3 3674.44 180.022   5
   4  -3   3 3876.99 238.231   4
   4  -3   3 3892.58 210.221   3
  -4   3  -2 60859.2 598.215   5
  -4   3  -2 63366.9 511.977   1
   4  -3   2 59815.7 585.888   5
   4  -3   2 62035.1 577.836   3
   4  -3   1 87515.0 746.357   5
   4  -3   1 87920.1 637.181   3
  -4   3  -1 87149.3 585.601   1
  -4   3  -1 87024.5 755.131   5
  -4   3   0 40541.6 544.649   0
  -4   3   0 39990.1 539.789   5
  -4   3   0 39050.3 416.498   1
   4  -3   0 40444.2 413.248   3
   4  -3   0 41756.5 556.001   5
   4  -3  -1 47600.6 631.047   5
  -4   3   1 46679.6 503.310   1
   4  -3  -1 48540.4 426.507   3
  -4   3   2 5729.09 242.087   1
  -4   3   2 5374.34 273.237   5
   4  -3  -2 5561.04 281.321   5
   4  -3  -2 5764.75 147.479   3
  -4   3   2 5183.84 277.935   2
  -4   3   3 21395.2 444.292   1
  -4   3   3 20574.3 440.660   2
  -4   3   3 20402.2 481.151   5
   4  -3  -3 21013.2 492.986   5
  -4   3   4 77250.6 802.689   2
   4  -3  -4 77495.0 937.606   5
  -4   3   4 79305.4 917.594   5
   4  -3  -5 103129. 1128.17   5
  -4   3   5 106586. 973.439   2
  -4   3   5 103483. 1130.51   1
  -4   3   6 1449.89 247.370   2
  -4   3   6 1379.61 306.260   1
  -4   3   6 1953.47 251.129   5
   4  -3  -6 2109.22 286.044   5
   4  -3  -7 78225.1 1067.72   5
  -4   3   7 83102.8 928.994   2
  -4   3   8 1568.41 271.661   2
  -4   3   9 4722.56 354.823   2
  -4   3  10 4218.63 356.675   2
  -4   3  11-25.2196 301.659   2
  -4   3  12 1662.87 350.007   2
  -4   3  13 10344.5 551.929   2
   3  -3  15 3457.15 398.195   2
   3  -3  14 4756.52 398.466   2
   3  -3  14 4995.86 552.873   3
   3  -3  13 28440.3 660.838   2
   3  -3  13 28366.8 836.230   3
   3  -3  12 1773.15 418.225   3
   3  -3  12 1368.48 279.078   2
   3  -3  11 1726.72 362.836   3
   3  -3  11 1320.77 250.907   2
   3  -3  10 323.237 304.298   3
   3  -3  10 244.545 226.958   2
  -3   3  -9 14005.3 293.303   5
   3  -3   9 14117.2 401.882   2
   3  -3   9 13805.9 306.837   6
   3  -3   9 14749.9 511.892   3
   3  -3   8 24225.6 454.525   2
   3  -3   8 24618.0 366.156   6
   3  -3   8 25243.6 561.685   3
  -3   3  -8 24118.6 357.319   5
   3  -3   7 57051.9 519.474   6
   3  -3   7 58058.6 737.640   3
  -3   3  -7 57861.5 520.300   5
   3  -3   6 19273.7 179.817   4
  -3   3  -6 20458.1 312.663   5
   3  -3   6 19369.5 425.864   3
   3  -3   6 18622.9 299.667   6
   3  -3   5 75649.0 417.911   4
   3  -3   5 73136.3 561.664   6
  -3   3  -5 74380.1 560.755   5
   3  -3   5 72880.9 700.070   3
   3  -3   4 2408.37 136.462   4
  -3   3  -4 2313.70 133.837   5
   3  -3   4 2292.53 141.259   6
   3  -3   4 2535.61 190.940   3
  -3   3  -3 106141. 662.664   5
   3  -3   3 104057. 720.595   3
   3  -3   3 104562. 660.805   5
  -3   3  -2 158794. 845.557   5
   3  -3   2 155364. 809.073   3
  -3   3  -2 148158. 1090.80   1
   3  -3   2 151683. 819.813   5
  -3   3  -1 15675.2 267.596   1
  -3   3  -1 14989.6 291.433   5
   3  -3   1 14763.1 290.912   5
   3  -3   1 15410.9 266.302   3
  -3   3   0 97870.6 737.040   5
   3  -3   0 98149.2 722.355   5
  -3   3   0 100908. 634.701   1
   3  -3   0 97187.1 545.018   3
  -3   3   1 1480.10 144.756   1
  -3   3   1 1480.59 169.199   0
   3  -3  -1 1498.08 169.589   5
   3  -3  -2 21120.3 406.151   5
  -3   3   2 21296.6 375.769   1
  -3   3   2 19161.2 388.593   5
   3  -3  -2 22041.0 228.999   3
  -3   3   2 20137.4 396.945   2
   3  -3  -3 17548.2 403.769   5
  -3   3   3 16939.5 400.436   5
  -3   3   3 17332.9 388.440   1
  -3   3   3 17264.0 353.797   2
  -3   3   4 6134.38 288.960   5
  -3   3   4 5608.84 294.887   1
   3  -3  -4 6383.10 294.613   5
  -3   3   4 6617.87 249.807   2
  -3   3   5 13729.1 400.686   5
   3  -3  -5 12935.7 408.825   5
  -3   3   5 13431.7 348.676   2
  -3   3   6 184845. 1309.79   5
   3  -3  -6 184596. 1432.95   5
   3  -3  -7 3636.82 293.325   5
  -3   3   7 4658.72 408.954   1
  -3   3   7 4485.65 277.835   2
  -3   3   8 16152.9 446.797   2
   3  -3  -8 16447.3 507.962   5
   3  -3  -9 885.404 234.587   5
  -3   3   9 993.560 254.989   2
  -3   3  10 30675.4 631.489   2
  -3   3  11 31486.1 688.240   2
  -3   3  12 5171.44 379.151   2
  -3   3  13 121.839 286.202   2
   2  -3  15 6925.00 439.135   2
   2  -3  14 26864.8 682.279   2
   2  -3  13 94.2105 395.138   3
   2  -3  13 312.097 283.083   2
   2  -3  12 13749.7 473.836   2
   2  -3  12 13633.0 610.144   3
   2  -3  11 553.925 337.372   3
   2  -3  11 351.472 242.786   2
   2  -3  10 41678.0 657.983   2
   2  -3  10 45478.5 821.783   3
   2  -3   9 33508.2 449.663   6
   2  -3   9 35142.3 689.630   3
   2  -3   9 33164.6 561.133   2
  -2   3  -9 33362.3 424.426   6
   2  -3   8 3306.31 182.660   6
  -2   3  -8 3540.94 167.114   6
   2  -3   8 3569.69 235.069   2
   2  -3   8 3985.28 299.862   3
  -2   3  -7 933.636 117.740   6
   2  -3   7 1026.91 221.017   3
   2  -3   7 817.436 117.938   6
   2  -3   7 632.174 159.139   2
   2  -3   6 19178.6 347.951   2
   2  -3   6 19143.7 301.869   6
   2  -3   6 19393.5 412.733   3
  -2   3  -5 5833.56 167.489   5
   2  -3   5 5685.65 204.333   2
   2  -3   5 4812.50 64.5750   4
   2  -3   5 5768.86 170.835   6
   2  -3   5 5808.85 250.012   3
  -2   3  -4 38021.3 370.099   5
   2  -3   4 38617.6 248.594   4
   2  -3   4 38496.5 380.962   6
   2  -3   4 39235.8 469.195   3
  -2   3  -3 53706.4 437.298   5
   2  -3   3 53553.3 445.413   6
   2  -3   3 52544.8 493.232   3
  -2   3  -2 154617. 730.926   5
   2  -3   2 149885. 744.423   3
   2  -3   1 420349. 1227.35   5
  -2   3  -1 408205. 1489.04   1
   2  -3   1 411636. 1110.45   3
  -2   3  -1 416443. 1216.22   5
   2  -3   0 9776.57 222.648   5
  -2   3   0 9447.19 219.042   1
  -2   3   0 10018.7 230.113   5
   2  -3   0 9769.58 181.999   3
  -2   3   1 25956.2 367.349   5
  -2   3   1 26276.8 356.030   1
   2  -3  -1 25648.5 350.737   5
   2  -3  -1 24942.0 230.726   3
  -2   3   2 1319.52 161.711   5
   2  -3  -2 881.567 144.604   5
  -2   3   2 979.262 156.612   1
  -2   3   2 946.864 146.897   0
   2  -3  -2 975.070 67.5733   3
   2  -3  -3 150446. 947.142   5
  -2   3   3 148397. 960.021   5
  -2   3   3 153315. 1004.82   1
  -2   3   3 156755. 854.750   2
   2  -3  -3 144579. 352.904   3
  -2   3   4 82104.5 646.882   2
  -2   3   4 82245.8 786.953   5
   2  -3  -4 80915.4 755.815   5
  -2   3   4 82198.0 837.473   1
  -2   3   5 76963.7 910.890   1
   2  -3  -5 73976.5 778.938   5
  -2   3   5 76512.6 782.886   5
  -2   3   5 76012.1 654.708   2
  -2   3   6 10234.2 322.465   5
   2  -3  -6 10654.5 353.219   5
  -2   3   6 10497.3 294.053   2
  -2   3   6 10278.4 442.250   1
  -2   3   7 9536.41 309.424   2
   2  -3  -7 10412.6 372.179   5
  -2   3   7 9925.12 471.022   1
  -2   3   8 928.191 197.180   2
   2  -3  -8 606.701 170.195   6
   2  -3  -8 874.390 212.641   5
   2  -3  -9 49074.5 752.632   5
  -2   3   9 51811.3 701.366   2
  -2   3  10 36207.6 635.231   2
  -2   3  11 4041.83 329.615   2
  -2   3  12 17829.1 538.576   2
  -2   3  13 255.486 278.732   2
  -2   3  14 3134.07 357.277   2
   1  -3  15 137.786 321.332   2
   1  -3  14 2670.66 371.767   2
   1  -3  13 10738.8 462.963   2
   1  -3  12-9.33295 281.011   2
   1  -3  12-63.2748 340.612   3
   1  -3  11 17592.8 588.408   3
   1  -3  11 17633.3 475.875   2
   1  -3  10 3994.66 294.141   2
   1  -3  10 4775.47 389.238   3
  -1   3  -9 53652.4 534.011   6
   1  -3   9 54803.8 694.028   2
   1  -3   9 55257.1 815.651   3
   1  -3   9 55429.4 604.707   6
  -1   3  -8 60117.4 537.580   6
   1  -3   8 59623.9 767.427   3
   1  -3   8 60746.6 578.439   6
   1  -3   8 60975.8 673.124   2
   1  -3   7 10651.4 249.661   6
  -1   3  -7 10639.7 230.747   6
   1  -3   7 10771.5 289.271   2
   1  -3   7 10468.4 347.851   3
   1  -3   6 17882.1 328.198   2
  -1   3  -6 17863.1 272.767   6
   1  -3   6 18295.4 390.554   3
   1  -3   6 17707.6 289.854   6
  -1   3  -5 8330.60 187.034   6
   1  -3   5 7478.95 217.729   2
   1  -3   5 8417.20 261.505   3
   1  -3   5 8118.78 198.678   6
   1  -3   4 18242.4 284.038   2
   1  -3   4 18507.0 327.102   3
  -1   3  -4 17601.4 249.354   6
   1  -3   4 18317.7 262.141   6
   1  -3   3 148922. 704.041   2
   1  -3   3 150880. 685.152   6
   1  -3   3 152885. 787.447   3
  -1   3  -3 152249. 667.407   6
   1  -3   2 131501. 623.440   6
  -1   3  -2 130400. 607.470   5
   1  -3   2 132500. 673.161   3
  -1   3  -1 6954.17 166.715   5
  -1   3  -1 5462.24 494.791   1
   1  -3   1 5897.21 171.522   3
   1  -3   1 6507.52 167.395   6
  -1   3   0 148688. 668.254   5
   1  -3   0 147608. 657.190   5
  -1   3   0 144441. 786.307   1
   1  -3   0 144772. 578.023   3
  -1   3   1 7399.08 186.365   5
   1  -3  -1 7325.67 186.200   5
   1  -3  -1 7265.17 141.319   3
  -1   3   1 7554.68 226.027   1
  -1   3   2 314380. 1103.09   5
   1  -3  -2 314022. 1039.22   5
  -1   3   2 318092. 1223.11   1
  -1   3   2 314106. 1006.39   2
   1  -3  -2 320328. 663.816   3
  -1   3   3 86819.3 645.986   5
  -1   3   3 84831.1 724.981   1
   1  -3  -3 86613.9 603.727   5
  -1   3   3 86418.5 532.582   2
  -1   3   4 29767.8 424.430   5
  -1   3   4 28304.1 339.090   2
  -1   3   4 28948.9 499.590   1
   1  -3  -4 28273.9 198.671   3
   1  -3  -4 30449.8 399.178   5
  -1   3   5 109452. 840.484   5
  -1   3   5 107944. 1018.67   1
  -1   3   5 105741. 680.002   2
   1  -3  -5 105823. 312.930   3
   1  -3  -5 105969. 782.482   5
  -1   3   6 430.558 140.119   5
   1  -3  -6 287.602 135.322   5
  -1   3   6 518.570 248.898   1
  -1   3   6 418.881 128.864   2
  -1   3   7 795.998 149.186   2
   1  -3  -7 926.010 160.101   5
  -1   3   7 1003.84 294.518   1
   1  -3  -8 2128.36 169.340   6
   1  -3  -8 2128.64 209.637   5
  -1   3   8 2111.09 198.542   2
   1  -3  -9 8879.68 260.739   6
  -1   3   9 8995.15 316.529   2
   1  -3  -9 8750.94 324.706   5
  -1   3  10 32314.9 559.645   2
  -1   3  11 41837.5 667.962   2
  -1   3  12 2360.71 295.466   2
  -1   3  13 12555.1 455.746   2
  -1   3  14 153.950 289.091   2
  -1   3  15 13045.8 546.081   2
   0  -3  14 224.897 308.595   2
   0  -3  13 378.558 271.814   2
   0  -3  12 417.055 255.774   2
   0  -3  11 215.585 324.912   3
   0  -3  11-15.6274 231.714   2
   0  -3  10 54522.9 875.006   3
   0  -3  10 50828.9 715.492   2
   0   3  -9 37143.8 462.520   6
   0  -3   9 38451.3 594.179   2
   0  -3   9 37471.2 536.295   6
   0  -3   8 457.231 244.685   3
   0   3  -8 540.523 130.362   6
   0  -3   8 597.613 159.075   6
   0  -3   8 306.675 203.092   2
   0  -3   7 83652.5 722.457   2
   0  -3   7 83788.4 664.983   6
   0   3  -7 83112.1 611.554   6
   0  -3   7 80242.6 809.046   3
   0  -3   6 14448.2 301.739   2
   0  -3   6 14916.0 278.329   6
   0  -3   6 15273.0 350.874   3
   0   3  -6 15874.8 269.361   6
   0  -3   5 78808.4 594.143   2
   0   3  -5 78673.8 541.094   6
   0  -3   5 77722.8 663.150   3
   0  -3   5 80814.2 576.505   6
   0  -3   4 24427.1 304.500   6
   0   3  -4 24810.3 293.857   6
   0  -3   4 25175.1 317.602   2
   0  -3   4 24466.0 359.968   3
   0  -3   3 35265.8 392.694   3
   0  -3   3 34371.9 324.039   2
   0   3  -3 34623.1 323.306   6
   0  -3   3 33848.1 332.685   6
   0  -3   2 69411.0 434.193   6
   0  -3   2 70180.3 405.337   2
   0  -3   2 72315.5 499.155   3
   0   3  -2 69571.3 429.520   6
   0  -3   1 24429.9 255.047   6
   0   3  -1 25883.9 260.997   6
   0  -3   1 25585.5 287.019   3
   0  -3   0 75036.4 421.410   6
   0   3   0 74511.0 418.216   5
   0   3   0 71915.7 743.384   1
   0   3   1 156632. 784.328   1
   0   3   1 161191. 622.816   5
   0  -3  -2 2277.79 114.663   5
   0   3   2 2757.23 126.582   5
   0   3   2 2911.14 100.162   2
   0   3   2 2091.27 177.753   1
   0   3   3 334975. 1035.18   5
   0  -3  -3 338934. 933.409   5
   0   3   3 337636. 939.358   0
   0   3   3 329872. 1327.85   1
   0   3   3 334866. 850.901   2
   0  -3  -4 268415. 890.057   5
   0   3   4 272129. 1352.49   1
   0   3   4 267823. 862.928   2
   0   3   4 266499. 1023.69   5
   0   3   5 6939.44 180.583   2
   0   3   5 7374.84 227.392   5
   0  -3  -5 7197.79 185.555   5
   0   3   5 7313.55 319.560   1
   0  -3  -6 38742.8 419.243   5
   0   3   6 35944.8 427.110   5
   0   3   6 35533.7 398.883   2
   0   3   6 40172.0 689.244   1
   0   3   7 14934.8 505.612   1
   0  -3  -7 15515.3 300.959   5
   0   3   7 15829.8 308.810   2
   0  -3  -8 64292.1 531.027   6
   0  -3  -8 62034.9 606.478   5
   0   3   8 65219.0 1031.01   1
   0  -3  -9 39170.0 510.801   5
   0   3   9 39260.6 536.634   2
   0  -3  -9 39515.9 417.730   6
   0   3  10 22733.4 457.172   2
   0   3  11 721.092 217.118   2
   0   3  12 11649.9 410.428   2
   0   3  13 50.3793 245.361   2
   0   3  14 20492.5 575.405   2
   0   3  15 4302.45 396.245   2
  -1  -3  14 5892.66 419.910   2
  -1  -3  13 2252.55 325.083   2
  -1  -3  12 3987.35 331.298   2
  -1  -3  11 5625.70 326.910   2
  -1  -3  10-157.988 276.870   3
  -1  -3  10 205.553 230.273   2
  -1  -3   9 11715.9 352.727   6
   1   3  -9 11371.1 289.157   6
  -1  -3   9 11599.7 370.008   2
  -1  -3   9 12695.4 426.141   3
  -1  -3   8 88468.8 794.051   6
  -1  -3   8 84807.2 804.276   2
   1   3  -8 87300.0 699.614   6
  -1  -3   8 88913.6 904.598   3
  -1  -3   7 157.595 169.508   2
   1   3  -7 183.471 116.333   6
   1   3  -7 240.881 133.294   4
  -1  -3   7 355.363 190.736   3
  -1  -3   7 157.195 136.786   6
  -1  -3   6 79477.5 664.820   2
  -1  -3   6 80540.2 654.366   6
   1   3  -6 80280.6 549.765   4
  -1  -3   6 81469.1 733.030   3
   1   3  -6 83227.0 616.944   6
  -1  -3   5 12153.4 267.496   2
   1   3  -5 12465.4 244.873   6
   1   3  -5 12946.5 207.069   4
  -1  -3   5 12389.2 291.209   3
  -1  -3   5 12185.7 254.907   6
  -1  -3   4 252812. 990.031   6
  -1  -3   4 248777. 1075.15   3
   1   3  -4 254389. 957.580   6
  -1  -3   4 253369. 967.675   2
   1   3  -4 255246. 634.232   4
  -1  -3   3 155612. 723.343   6
   1   3  -3 156456. 384.413   4
  -1  -3   3 156751. 679.387   2
   1   3  -3 156957. 706.641   6
  -1  -3   3 156708. 791.014   3
   1   3  -2 34.1783 87.4735   6
  -1  -3   2 114.602 91.9384   6
   1   3  -2 139.507 41.5000   4
  -1  -3   2 121.765 117.516   3
  -1  -3   2 5.00324 79.0917   2
   1   3  -1 10657.3 115.230   4
  -1  -3   1 10889.9 184.834   6
  -1  -3   1 10535.1 139.791   2
   1   3  -1 10656.8 182.676   6
  -1  -3   0 42765.3 306.942   6
   1   3   0 43218.0 249.110   4
  -1  -3   0 45179.7 204.496   2
   1   3   0 45011.1 923.600   1
   1   3   0 43643.9 307.495   6
   1   3   1 60988.4 332.129   4
   1   3   1 62788.7 542.001   1
   1   3   1 62879.7 349.358   6
  -1  -3  -1 62567.5 340.089   6
   1   3   2 208538. 620.337   5
  -1  -3  -2 202691. 586.548   6
   1   3   2 205919. 407.950   2
   1   3   2 202303. 908.935   1
   1   3   2 205279. 668.923   4
   1   3   3 363390. 1324.34   1
   1   3   3 367554. 2947.76   2
   1   3   4 18619.3 229.422   5
  -1  -3  -4 19083.6 192.140   5
   1   3   4 19468.2 219.123   2
   1   3   4 20047.4 386.092   1
   1   3   5 88560.9 544.065   5
  -1  -3  -5 87708.1 418.891   5
   1   3   5 89761.1 520.613   2
   1   3   5 87617.8 842.021   1
   1   3   6 27196.0 330.000   2
  -1  -3  -6 27211.3 258.822   5
   1   3   6 27462.4 304.655   5
   1   3   6 28323.2 561.720   1
  -1  -3  -7 148189. 639.900   6
  -1  -3  -7 149040. 656.772   5
   1   3   7 149616. 821.857   2
   1   3   7 147655. 1337.40   1
   1   3   7 147742. 776.849   3
   1   3   8 11120.9 491.567   1
  -1  -3  -8 10464.5 209.648   5
   1   3   8 10000.0 248.135   3
  -1  -3  -8 10460.2 182.704   6
   1   3   8 10000.4 260.076   2
   1   3   9 21277.7 390.847   2
  -1  -3  -9 23198.1 310.289   5
   1   3   9 22704.8 698.025   1
  -1  -3  -9 21716.2 253.909   6
   1   3   9 21830.1 370.942   3
   1   3  10 15831.2 366.340   2
   1   3  11 2722.97 244.330   2
   1   3  12 418.696 217.973   2
   1   3  13 3536.11 293.380   2
   1   3  14 218.430 244.553   2
   1   3  15 14928.3 526.142   2
   1   3  16 10167.6 497.022   2
  -2  -3  14 1804.18 363.154   2
  -2  -3  13 7008.18 429.038   2
  -2  -3  12 1762.40 299.780   2
  -2  -3  11 35868.4 681.670   2
  -2  -3  10 12606.2 411.151   2
  -2  -3   9 3602.78 269.569   2
  -2  -3   9 3821.78 291.374   3
  -2  -3   8 341.712 192.738   6
  -2  -3   8 673.721 192.500   2
  -2  -3   8 662.481 217.202   3
   2   3  -8 378.063 148.767   6
  -2  -3   7 2956.10 206.240   6
   2   3  -7 3336.91 227.706   4
  -2  -3   7 3194.16 226.462   3
  -2  -3   7 2919.57 216.416   2
   2   3  -7 2697.11 180.431   6
  -2  -3   6 9306.66 269.769   6
   2   3  -6 9249.39 251.292   6
   2   3  -6 9874.88 289.989   4
  -2  -3   6 9260.99 269.073   2
  -2  -3   6 9045.95 285.123   3
  -2  -3   5 199648. 1029.29   6
  -2  -3   5 197553. 1039.46   3
   2   3  -5 196526. 960.511   6
  -2  -3   5 196583. 982.810   2
   2   3  -5 198238. 1002.65   4
  -2  -3   4 122458. 751.565   6
  -2  -3   4 125402. 721.130   2
  -2  -3   4 121556. 766.502   3
   2   3  -4 123474. 725.149   6
  -2  -3   3 90758.8 597.850   6
  -2  -3   3 92256.6 560.064   2
   2   3  -3 93698.8 545.432   4
   2   3  -3 91686.1 588.687   6
   2   3  -2 56586.8 437.631   6
  -2  -3   2 57102.4 389.361   2
   2   3  -2 57121.8 370.389   4
  -2  -3   2 56231.3 439.052   6
   2   3  -1 60789.8 422.177   6
  -2  -3   1 60586.3 420.722   6
   2   3  -1 61304.7 347.526   4
  -2  -3   1 62388.3 337.804   2
  -2  -3   0 84238.4 454.556   6
   2   3   0 82746.8 397.785   4
   2   3   0 84206.4 451.809   6
   2   3   1 5467.02 281.334   1
   2   3   1 5498.10 129.309   6
   2   3   1 5106.40 131.244   4
  -2  -3  -1 5269.19 125.820   6
   2   3   2 5108.64 137.967   4
  -2  -3  -2 4999.38 110.512   6
   2   3   2 5268.45 113.741   6
   2   3   2 5383.69 193.583   1
   2   3   3 60911.2 297.686   6
   2   3   3 59533.2 270.387   2
   2   3   3 58915.2 534.593   1
  -2  -3  -3 60206.1 280.045   6
   2   3   3 59327.5 398.731   4
   2   3   4 132233. 425.108   5
   2   3   4 128845. 615.620   4
   2   3   4 130970. 494.853   2
   2   3   4 130724. 860.204   1
  -2  -3  -4 130912. 369.557   6
   2   3   5 548.067 84.4381   2
   2   3   5 1050.61 113.147   4
  -2  -3  -5 784.016 43.2917   6
   2   3   5 597.858 63.2880   5
   2   3   5 294.963 181.451   1
   2   3   6 41956.4 246.866   5
   2   3   6 44142.9 653.979   1
   2   3   6 43208.3 473.438   3
   2   3   6 42365.9 383.583   2
   2   3   7 94.1838 157.233   3
  -2  -3  -7 535.718 42.4759   5
   2   3   7 65.5751 115.428   2
   2   3   7 590.999 247.873   1
  -2  -3  -7 169.072 38.4002   6
  -2  -3  -8 205125. 531.364   5
   2   3   8 215873. 1190.65   3
   2   3   8 214316. 1697.77   1
   2   3   8 220467. 1040.20   2
  -2  -3  -8 207856. 502.096   6
   2   3   9 47685.8 619.796   3
  -2  -3  -9 44257.6 271.538   5
  -2  -3  -9 43144.9 243.138   6
   2   3   9 50007.8 925.739   1
   2   3   9 46400.2 535.234   2
   2   3  10 2549.48 429.001   1
   2   3  10 2512.77 208.133   2
   2   3  10 2511.95 250.418   3
   2   3  11 5387.13 273.137   2
   2   3  12 5485.67 301.556   2
   2   3  13 10827.1 399.647   2
   2   3  14 9971.47 412.770   2
   2   3  15 2937.55 339.113   2
   2   3  16 1309.60 328.610   2
  -3  -3  13 950.551 345.683   2
  -3  -3  12 23169.3 628.242   2
  -3  -3  11 1326.06 281.308   2
  -3  -3  10 18129.5 497.473   2
  -3  -3   9 14140.2 424.553   2
  -3  -3   8 6621.91 306.993   2
  -3  -3   8 7022.18 309.742   3
  -3  -3   7 8653.96 314.444   6
  -3  -3   7 8388.23 300.852   2
   3   3  -7 8104.22 263.902   6
   3   3  -7 8289.63 344.504   4
  -3  -3   7 8106.19 295.194   3
   3   3  -6 708.551 143.575   6
  -3  -3   6 688.909 162.657   6
  -3  -3   6 901.576 172.128   3
  -3  -3   6 970.692 170.498   2
   3   3  -6 1078.59 218.553   4
   3   3  -5 3372.66 183.710   6
  -3  -3   5 3625.31 202.638   6
  -3  -3   5 3544.55 192.162   2
  -3  -3   5 3616.45 206.537   3
   3   3  -5 3516.48 245.310   4
  -3  -3   4 144325. 892.930   6
   3   3  -4 144094. 972.687   4
  -3  -3   4 142952. 819.606   2
   3   3  -4 143530. 852.096   6
  -3  -3   4 142184. 840.895   3
  -3  -3   3 138152. 732.434   2
  -3  -3   3 141743. 819.606   6
   3   3  -3 142149. 804.765   6
  -3  -3   2 451.393 114.330   6
   3   3  -2 532.807 145.642   4
  -3  -3   2 380.693 102.955   2
   3   3  -2 445.222 111.692   6
   3   3  -1 91769.1 581.370   4
  -3  -3   1 90534.3 471.831   2
  -3  -3   1 91055.0 574.172   6
   3   3  -1 90599.9 564.050   6
   3   3   0 20319.7 263.470   6
   3   3   0 19666.4 269.754   4
  -3  -3   0 20110.1 203.275   2
  -3  -3   0 19894.9 259.469   6
   3   3   1 702222. 5267.69   6
  -3  -3  -1 701788. 5246.15   6
  -3  -3  -1 708370. 4247.06   2
   3   3   1 709275. 5582.38   4
   3   3   2 97149.0 535.445   4
  -3  -3  -2 101030. 453.406   6
   3   3   2 99135.1 448.458   6
  -3  -3  -3 4651.68 104.633   6
   3   3   3 4467.92 103.717   6
   3   3   3 4661.81 195.881   1
   3   3   3 4506.66 156.883   4
   3   3   4 3341.31 111.686   2
   3   3   4 3520.64 144.837   4
   3   3   4 3750.44 200.419   1
  -3  -3  -4 3460.72 77.3966   6
   3   3   4 3513.84 77.0525   6
   3   3   5 37862.3 512.445   1
   3   3   5 37833.3 324.455   2
   3   3   5 37503.0 373.740   4
   3   3   6 23877.8 321.893   4
   3   3   6 22738.9 460.690   1
   3   3   6 23943.5 293.577   2
   3   3   6 24225.7 423.472   3
   3   3   7 158119. 802.994   2
   3   3   7 159191. 1269.72   1
   3   3   7 158196. 1079.57   3
   3   3   7 159545. 834.910   4
   3   3   8 50667.4 817.884   1
   3   3   8 50093.5 672.568   3
   3   3   8 52771.5 516.029   2
   3   3   9 12152.9 511.954   1
   3   3   9 12294.9 407.518   3
   3   3   9 12287.9 300.506   2
   3   3  10 41342.4 537.438   2
   3   3  10 41722.1 698.079   3
   3   3  10 41730.7 906.588   1
   3   3  11 17480.9 399.178   2
   3   3  11 18070.8 516.057   3
   3   3  12 28196.9 531.847   2
   3   3  13 68.8672 224.792   2
   3   3  14 8315.20 389.226   2
   3   3  15 4094.25 339.159   2
   3   3  16 2315.68 338.482   2
  -4  -3  12 200.823 309.130   2
  -4  -3  11 21254.3 585.611   2
  -4  -3  10 12266.5 461.772   2
  -4  -3   9 3297.78 304.806   2
  -4  -3   8 6319.77 330.568   2
   4   3  -7 40016.0 682.122   4
  -4  -3   7 38896.3 597.569   2
   4   3  -6 98238.9 919.060   5
  -4  -3   6 98730.4 859.076   2
   4   3  -6 98923.2 864.037   6
  -4  -3   5 28456.7 485.913   6
   4   3  -5 27974.1 451.481   6
   4   3  -5 29365.0 555.083   4
  -4  -3   5 28544.0 451.759   2
  -4  -3   5 28274.1 434.153   3
  -4  -3   4 10869.0 298.227   6
  -4  -3   4 10260.7 264.730   2
   4   3  -4 10690.3 285.253   6
   4   3  -4 10342.1 356.819   4
  -4  -3   4 9812.57 265.609   3
   4   3  -3 3886.25 251.095   4
  -4  -3   3 3686.84 173.893   2
  -4  -3   3 3469.48 184.577   6
   4   3  -3 3707.57 185.811   6
  -4  -3   2 3637.19 172.479   6
   4   3  -2 3989.76 234.421   4
  -4  -3   2 3602.71 159.260   2
   4   3  -2 3404.61 172.230   6
   4   3  -1 83240.2 609.224   6
  -4  -3   1 84105.7 614.658   6
  -4  -3   1 85310.2 547.503   2
   4   3  -1 86937.8 722.243   4
  -4  -3   0 521437. 1407.97   6
   4   3   0 530535. 1590.80   4
   4   3   0 523664. 1400.09   6
   4   3   1 67843.7 479.978   6
  -4  -3  -1 67687.0 482.745   6
   4   3   1 67803.8 546.931   4
  -4  -3  -1 68860.4 471.710   2
  -4  -3  -2 104922. 549.368   6
   4   3   2 101784. 691.239   1
   4   3   2 104443. 641.853   4
   4   3   2 104081. 544.207   6
  -4  -3  -3 66349.3 402.120   6
   4   3   3 65746.5 509.592   4
   4   3   3 66063.0 393.732   6
   4   3   3 64694.0 507.704   1
   4   3   4 97339.6 409.412   6
  -4  -3  -4 98368.1 436.453   6
   4   3   4 98227.7 618.916   4
   4   3   4 96480.6 669.981   1
   4   3   5 36696.0 245.864   5
   4   3   5 37615.6 204.683   6
   4   3   5 37887.0 403.628   4
   4   3   5 37565.5 480.718   1
   4   3   5 37838.1 529.338   3
   4   3   6 172.931 202.650   3
   4   3   6 432.230 124.527   4
   4   3   6 368.044 166.090   1
   4   3   6 278.856 101.126   2
   4   3   7 9196.89 343.077   1
   4   3   7 9710.75 240.867   4
   4   3   7 8909.91 353.862   3
   4   3   7 9329.71 225.177   2
   4   3   8 35696.8 435.808   2
   4   3   8 36459.1 446.127   4
   4   3   8 33916.5 616.698   3
   4   3   8 34620.9 651.929   1
   4   3   9 44344.1 513.379   4
   4   3   9 41003.2 769.385   1
   4   3   9 40328.6 494.796   2
   4   3   9 43349.2 733.338   3
   4   3  10 8475.71 460.178   1
   4   3  10 7848.75 417.764   3
   4   3  10 7535.52 266.878   2
   4   3  11 17153.8 396.820   2
   4   3  11 16625.1 552.364   3
   4   3  12 3104.29 262.610   2
   4   3  12 4321.88 407.901   3
   4   3  13 44668.5 686.139   2
   4   3  14 14094.6 461.193   2
   4   3  15 3304.09 328.508   2
   4   3  16 1375.94 313.915   2
   4   3  17 77.6948 310.978   2
  -5  -3  12 6657.51 452.126   2
  -5  -3  11 3259.02 362.505   2
  -5  -3  10 3162.10 322.233   2
  -5  -3   9 13901.6 484.290   2
  -5  -3   8 20767.3 528.422   2
  -5  -3   7 42912.3 674.528   2
   5   3  -7 43348.5 765.627   4
  -5  -3   6 57.1396 179.574   3
   5   3  -6 108.345 281.300   4
  -5  -3   6 132.508 210.985   2
   5   3  -5 46511.3 630.211   6
   5   3  -5 51133.4 689.917   5
   5   3  -5 54011.6 785.981   4
  -5  -3   5 51388.3 640.055   2
  -5  -3   5 47512.8 561.829   3
   5   3  -4 4322.37 244.900   5
   5   3  -4 4652.33 314.527   4
  -5  -3   4 4366.51 217.591   3
  -5  -3   4 4647.30 236.920   2
   5   3  -4 4047.36 230.622   6
   5   3  -3 8936.80 287.042   5
   5   3  -3 8849.86 357.341   4
   5   3  -3 8419.02 270.580   6
  -5  -3   3 8384.79 259.937   2
   5   3  -2 5833.33 300.448   4
   5   3  -2 5778.47 223.808   6
  -5  -3   2 6513.66 220.793   2
  -5  -3   1 989.015 138.668   2
  -5  -3   1 823.702 140.391   6
   5   3  -1 570.447 138.743   6
   5   3  -1 762.921 201.724   4
   5   3   0 16742.1 383.039   4
   5   3   0 16514.3 313.196   6
  -5  -3   0 16737.2 313.695   6
  -5  -3   0 16372.4 291.887   2
   5   3   1 282316. 1123.38   6
  -5  -3  -1 286773. 1127.18   6
   5   3   1 288767. 1318.07   4
  -5  -3  -1 284319. 1149.54   2
   5   3   2 69049.0 653.625   1
   5   3   2 67304.1 615.867   4
   5   3   2 66054.1 516.233   6
   5   3   3 33319.7 351.832   5
   5   3   3 33481.6 425.277   4
   5   3   3 32713.5 342.499   6
   5   3   3 31963.7 362.834   1
   5   3   4 46097.0 391.929   5
   5   3   4 46003.8 359.681   6
   5   3   4 46860.0 445.211   1
   5   3   4 46226.1 488.075   4
   5   3   5 53934.5 412.908   5
   5   3   5 55293.9 534.259   4
   5   3   5 52818.1 668.430   3
   5   3   5 54786.4 335.749   6
   5   3   6 238785. 1225.38   1
   5   3   6 238811. 546.340   6
   5   3   6 238301. 1438.14   3
   5   3   6 238175. 706.233   5
   5   3   7 27507.5 494.847   1
   5   3   7 28541.8 401.321   4
   5   3   7 28187.1 569.903   3
   5   3   8 367.110 247.302   3
   5   3   8 560.009 144.218   4
   5   3   8 468.525 214.752   1
   5   3   8 313.061 137.097   2
   5   3   9 711.709 253.182   1
   5   3   9 491.670 141.428   4
   5   3   9 663.692 153.988   2
   5   3   9 836.301 307.883   3
   5   3  10 371.680 261.994   1
   5   3  10-88.8440 304.086   3
   5   3  10-50.1119 152.461   4
   5   3  10 59.8481 154.144   2
   5   3  11 17414.6 410.343   2
   5   3  11 16028.6 597.538   3
   5   3  12 40753.5 630.292   2
   5   3  12 40356.0 889.004   3
   5   3  13 4122.90 447.325   3
   5   3  13 3718.16 297.068   2
   5   3  14 25134.1 573.047   2
   5   3  15 6218.40 381.863   2
   5   3  16 1366.93 324.144   2
   5   3  17 6432.17 438.599   2
  -6  -3  11 2219.35 368.422   2
  -6  -3  10 323.283 306.216   2
  -6  -3   9 3824.62 354.554   2
  -6  -3   8 6248.10 381.574   2
   6   3  -7 4471.51 385.533   4
  -6  -3   7 4472.88 338.268   2
   6   3  -6 111741. 1212.06   4
  -6  -3   6 107070. 1046.67   2
   6   3  -5 25395.5 623.277   4
  -6  -3   5 25168.7 509.670   2
  -6  -3   4 8653.68 316.130   2
   6   3  -4 9963.73 430.410   4
   6   3  -3 2146.26 216.443   5
  -6  -3   3 2664.27 214.097   2
   6   3  -3 2238.33 213.477   6
   6   3  -2 128323. 1001.11   5
   6   3  -2 134001. 1197.17   4
  -6  -3   2 135589. 946.894   2
   6   3  -2 125162. 978.190   6
   6   3  -1 116451. 916.872   6
   6   3  -1 116101. 907.694   5
   6   3  -1 119836. 1097.44   4
  -6  -3   1 118643. 850.447   2
   6   3   0 27521.1 446.912   6
   6   3   0 27282.7 537.577   4
  -6  -3   0 26667.0 415.772   2
   6   3   0 26898.5 430.411   5
   6   3   1 21011.4 379.842   6
   6   3   1 21247.6 369.538   5
  -6  -3  -1 20688.6 385.783   2
   6   3   1 22086.9 459.906   4
   6   3   2 2212.45 163.127   6
   6   3   2 2580.27 266.783   1
   6   3   2 2067.31 156.675   5
   6   3   3 148.379 117.004   5
   6   3   3 278.293 101.892   1
   6   3   3 56.8318 152.269   4
   6   3   4 71457.7 584.848   5
   6   3   4 72461.5 671.904   4
   6   3   4 69846.8 496.261   1
   6   3   4 73610.6 562.435   6
   6   3   5 269537. 1060.16   1
   6   3   5 265672. 1101.99   5
   6   3   6 2084.23 193.979   4
   6   3   6 2205.42 111.019   6
   6   3   6 2169.74 169.033   1
   6   3   6 2406.12 296.672   3
   6   3   6 2588.53 140.054   5
   6   3   7 111335. 876.854   1
   6   3   7 110156. 812.755   4
   6   3   7 109092. 417.218   6
   6   3   7 107574. 1099.65   3
   6   3   8 11167.4 353.072   1
   6   3   8 12365.3 309.616   4
   6   3   8 11731.1 456.542   3
   6   3   9 19284.6 489.230   1
   6   3   9 20164.1 388.899   4
   6   3   9 19084.8 590.104   3
   6   3  10 12738.9 342.611   4
   6   3  10 12563.4 554.905   3
   6   3  11 4915.13 257.189   4
   6   3  11 4008.46 452.566   3
   6   3  12 6253.92 495.938   3
   6   3  12 6399.30 321.921   2
   6   3  13 27587.3 829.849   3
   6   3  13 26331.2 567.829   2
   6   3  14 5033.00 517.084   3
   6   3  14 4382.58 347.193   2
   6   3  15 3448.15 338.961   2
   6   3  16 5519.68 402.463   2
   6   3  17 6110.82 444.602   2
  -7  -3  10-10.8396 335.883   2
  -7  -3   9 9208.61 485.624   2
  -7  -3   8 13270.4 528.979   2
   7   3  -7 30092.5 739.441   4
  -7  -3   7 30755.4 682.787   2
   7   3  -6 4608.71 415.156   4
  -7  -3   6 4065.30 328.818   2
   7   3  -5 20027.8 595.516   4
  -7  -3   5 18196.2 494.042   2
   7   3  -4 9323.34 446.908   4
  -7  -3   4 8087.74 348.202   2
   7   3  -3 65319.3 941.907   4
  -7  -3   3 64879.8 777.563   2
  -7  -3   2 112696. 970.323   2
   7   3  -2 109582. 1034.03   5
   7   3  -1 13583.1 392.996   6
   7   3  -1 14678.6 492.892   4
  -7  -3   1 14532.7 369.811   2
   7   3  -1 14167.5 393.101   5
   7   3   0 44637.1 624.717   6
   7   3   0 42704.1 605.065   5
   7   3   0 42880.9 722.599   4
  -7  -3   0 44500.9 601.541   2
   7   3   1 724.169 171.628   6
  -7  -3  -1 402.436 193.820   2
   7   3   1 535.353 155.918   5
   7   3   1 312.351 227.975   4
   7   3   2 3094.74 197.611   5
   7   3   2 3660.23 251.368   1
   7   3   2 3226.87 209.850   6
   7   3   2 3107.11 260.578   4
   7   3   3 1598.79 172.894   6
   7   3   3 1358.79 102.362   1
   7   3   3 1250.85 159.988   5
   7   3   4 6577.55 233.837   6
   7   3   4 6229.53 276.843   4
   7   3   4 6467.31 154.225   1
   7   3   4 6353.01 238.952   5
   7   3   5 25216.0 403.727   5
   7   3   5 23757.2 289.663   1
   7   3   5 24850.1 377.604   6
   7   3   6 125078. 733.637   6
   7   3   6 124168. 927.832   4
   7   3   6 120704. 728.795   1
   7   3   6 121908. 802.779   5
   7   3   6 126953. 1176.95   3
   7   3   7 25723.9 297.426   6
   7   3   7 25388.9 335.531   5
   7   3   7 24502.8 393.637   1
   7   3   7 25909.2 452.037   4
   7   3   8 41591.8 289.983   6
   7   3   8 39068.0 293.628   5
   7   3   8 45021.3 804.415   3
   7   3   8 45952.3 587.130   4
   7   3   8 43196.7 573.659   1
   7   3   9 14315.3 354.093   4
   7   3   9 14319.9 545.882   3
   7   3  10 64790.6 717.017   4
   7   3  10 65088.7 1044.27   3
   7   3  11 45508.7 627.218   4
   7   3  11 48452.9 970.669   3
   7   3  12 3478.48 468.596   3
   7   3  12 3102.30 258.924   4
   7   3  13 1955.90 452.165   3
   7   3  13 1809.05 221.849   4
   7   3  14 587.302 423.450   3
   7   3  15 76.5551 451.184   3
  -8  -3  10 15249.4 661.461   2
  -8  -3   9 8046.20 520.977   2
  -8  -3   8 5304.80 441.335   2
  -8  -3   7 3874.89 382.929   2
   8   3  -6 4730.02 440.513   4
  -8  -3   6 4831.35 366.050   2
  -8  -3   5 1095.60 277.847   2
   8   3  -5 949.621 337.580   4
   8   3  -4 16027.9 575.563   4
  -8  -3   4 15945.0 488.345   2
   8   3  -3 9676.47 473.183   4
  -8  -3   3 9301.62 399.496   2
   8   3  -2 44058.5 828.877   4
  -8  -3   2 42429.2 681.451   2
   8   3  -1 148857. 1413.13   4
  -8  -3   1 138557. 1136.25   2
   8   3   0 12750.3 411.334   6
   8   3   0 12770.2 407.500   5
   8   3   0 13440.8 503.638   4
  -8  -3   0 13943.4 423.790   2
   8   3   1 47139.9 783.350   4
  -8  -3  -1 46226.3 662.825   2
   8   3   1 44626.7 672.225   6
   8   3   1 45424.0 661.675   5
   8   3   2 3925.49 256.806   5
   8   3   2 4051.76 309.196   4
   8   3   2 4064.07 259.785   6
   8   3   3 52047.0 671.270   6
   8   3   3 52519.0 668.252   5
   8   3   3 51471.6 747.107   4
   8   3   3 52709.3 372.185   1
   8   3   4 54233.8 659.230   6
   8   3   4 55915.4 732.123   4
   8   3   4 54928.7 331.162   1
   8   3   4 52594.4 647.135   5
   8   3   5 22957.1 430.108   6
   8   3   5 24363.6 445.027   5
   8   3   5 24022.4 490.736   4
   8   3   6 5230.10 224.264   6
   8   3   6 5380.39 236.908   5
   8   3   6 5511.01 368.596   3
   8   3   6 4600.54 146.606   1
   8   3   6 5167.76 268.307   4
   8   3   7 15916.7 307.064   6
   8   3   7 15137.5 322.666   5
   8   3   7 15463.5 526.878   3
   8   3   7 14514.6 274.843   1
   8   3   7 15311.3 389.387   4
   8   3   8 2731.83 142.907   5
   8   3   8 2883.82 223.470   4
   8   3   8 2450.81 134.588   6
   8   3   8 2803.47 383.967   3
   8   3   9 64644.3 738.780   4
   8   3   9 64898.6 1007.37   3
   8   3  10 17837.6 435.486   4
   8   3  10 19738.9 659.690   3
   8   3  11 2900.96 262.236   4
   8   3  11 3216.70 438.001   3
   8   3  12 51841.3 711.879   4
   8   3  12 53530.3 1052.57   3
   8   3  13 1071.51 219.819   4
   8   3  13 1140.06 446.625   3
   8   3  14 657.703 454.830   3
   8   3  15 597.113 507.109   3
   8   3  16 174.114 487.336   3
  -9  -3   9 14780.7 685.255   2
  -9  -3   8 27059.5 798.290   2
  -9  -3   7-78.1651 347.175   2
   9   3  -6 3475.60 424.027   4
  -9  -3   6 3048.76 387.944   2
  -9  -3   5 3510.48 363.006   2
   9   3  -5 3688.60 417.807   4
   9   3  -4 11017.7 520.837   4
  -9  -3   4 10550.2 460.078   2
  -9  -3   3 26451.7 620.866   2
   9   3  -3 29004.9 735.465   4
   9   3  -2 42480.0 838.440   4
  -9  -3   2 37504.9 695.914   2
  -9  -3   1 1149.69 285.991   2
   9   3  -1 1885.82 356.916   4
   9   3   0 65768.9 989.705   4
  -9  -3   0 61162.1 825.669   2
  -9  -3  -1 395.300 300.053   2
   9   3   1 382.643 300.457   4
   9   3   2 81521.3 944.445   6
   9   3   2 80489.6 1033.64   4
   9   3   2 81935.0 929.231   5
   9   3   3 42811.8 683.716   6
   9   3   3 41472.7 752.416   4
   9   3   4 19110.5 473.527   6
   9   3   4 18490.3 522.268   4
   9   3   4 19584.3 462.721   5
   9   3   5 59266.3 732.099   6
   9   3   5 58606.9 799.698   4
   9   3   6 425.106 167.632   6
   9   3   6 67.1833 179.164   5
   9   3   6 231.278 204.278   4
   9   3   7 2465.81 189.092   6
   9   3   7 1994.00 220.993   4
   9   3   7 1994.91 349.334   3
   9   3   7 2200.49 196.655   5
   9   3   8 7538.62 465.428   3
   9   3   8 7501.10 327.576   4
   9   3   9 375.643 354.333   3
   9   3   9 585.847 210.427   4
   9   3  10 18523.3 465.035   4
   9   3  10 19086.6 651.444   3
   9   3  11 59916.6 786.531   4
   9   3  11 62861.0 1094.54   3
   9   3  12 1484.13 413.951   3
   9   3  12 1111.93 246.825   4
   9   3  13 9178.28 375.930   4
   9   3  13 10634.3 628.336   3
   9   3  14-31.1465 433.598   3
   9   3  15 16671.1 779.359   3
   9   3  16 12590.0 743.596   3
   9   3  17 469.474 455.328   3
 -10  -3   8 399.085 411.459   2
 -10  -3   7 7547.87 532.527   2
  10   3  -6 1548.04 391.472   4
 -10  -3   6 1827.71 401.623   2
 -10  -3   5 25490.1 718.732   2
  10   3  -5 27829.7 762.639   4
  10   3  -4 7979.70 503.877   4
 -10  -3   4 7201.88 453.839   2
 -10  -3   3 10153.8 460.491   2
  10   3  -3 10035.2 528.812   4
  10   3  -2 6469.31 467.235   4
 -10  -3   2 6150.87 398.074   2
  10   3  -1 5925.52 433.699   4
 -10  -3   1 4480.49 347.893   2
  10   3   0 136.762 303.307   4
 -10  -3   0 121.419 275.358   2
  10   3   1 16165.5 587.290   4
 -10  -3  -1 17009.6 512.974   2
  10   3   2 3018.11 383.882   4
 -10  -3  -2 3691.69 375.174   2
  10   3   3 57521.2 933.367   4
  10   3   4 101548. 1156.00   4
  10   3   4 101716. 1033.42   5
  10   3   5 1074.29 238.410   5
  10   3   5 947.103 237.352   6
  10   3   5 1431.01 290.433   4
  10   3   6 25281.2 528.638   6
  10   3   6 24763.4 579.040   4
  10   3   6 25603.3 533.962   5
  10   3   7 930.696 210.389   6
  10   3   7 1141.95 254.914   4
  10   3   7 1170.17 198.924   5
  10   3   8 42182.1 848.203   3
  10   3   8 38230.9 667.298   4
  10   3   9 7701.20 360.260   4
  10   3   9 9035.87 500.613   3
  10   3  10 13317.1 434.783   4
  10   3  10 13557.1 593.759   3
  10   3  11 1336.98 417.950   3
  10   3  11 1105.06 264.527   4
  10   3  12 11473.7 424.687   4
  10   3  12 11595.5 614.143   3
  10   3  13 779.011 255.947   4
  10   3  13 903.454 423.205   3
  10   3  14 14570.6 743.616   3
  10   3  15 5888.41 629.029   3
  10   3  16 11040.1 726.911   3
  10   3  17 9106.02 708.825   3
  11   3  -6 7752.15 522.206   4
 -11  -3   6 6558.13 546.652   2
 -11  -3   5 215.330 383.038   2
  11   3  -5 376.175 373.854   4
  11   3  -4 37728.7 888.957   4
 -11  -3   4 39561.4 889.701   2
  11   3  -3 17888.3 679.099   4
 -11  -3   3 17993.3 621.570   2
 -11  -3   2 1054.53 338.843   2
  11   3  -2 1116.13 386.130   4
  11   3  -1 9209.07 521.809   4
 -11  -3   1 9488.40 451.889   2
  11   3   0 5346.52 434.770   4
 -11  -3   0 5843.47 394.069   2
  11   3   1 4742.77 427.200   4
 -11  -3  -1 4584.78 371.209   2
  11   3   2 21908.1 665.788   4
 -11  -3  -2 23063.1 604.431   2
  11   3   3 17071.9 606.277   4
  11   3   4 6654.72 446.396   4
  11   3   5 25685.1 665.171   4
  11   3   6 260.430 208.530   5
  11   3   6 205.587 284.336   4
  11   3   7 44021.2 784.391   4
  11   3   8 630.574 287.538   4
  11   3   9 22297.6 571.927   4
  11   3   9 25509.4 719.871   3
  11   3  10 26046.6 606.384   4
  11   3  10 28440.6 773.092   3
  11   3  11 5764.77 351.580   4
  11   3  11 4464.21 476.385   3
  11   3  12 52.8030 246.295   4
  11   3  12 158.430 411.261   3
  11   3  13-22.6290 451.699   3
  11   3  13 461.252 257.437   4
  11   3  14 423.388 474.133   3
  11   3  15 21486.8 834.232   3
  11   3  16 12845.8 763.694   3
  12   3  -5 23740.6 782.702   4
 -12  -3   5 24981.6 797.980   2
  12   3  -4 5454.69 491.198   4
 -12  -3   4 5078.05 479.107   2
  12   3  -3 4323.91 478.275   4
 -12  -3   3 4745.82 443.746   2
 -12  -3   2 16739.0 629.742   2
  12   3  -2 17852.0 690.384   4
  12   3  -1 8100.73 529.535   4
 -12  -3   1 7329.61 475.448   2
  12   3   0 20527.7 702.251   4
 -12  -3   0 20153.2 631.098   2
 -12  -3  -1 180.680 324.831   2
  12   3   1 503.893 393.032   4
  12   3   2 11276.7 557.930   4
 -12  -3  -2 10887.8 499.150   2
  12   3   3 14087.3 571.205   4
 -12  -3  -3 15137.5 558.126   2
  12   3   4 7720.33 470.650   4
  12   3   5 1408.39 336.892   4
  12   3   6 6870.26 429.768   4
  12   3   7 449.036 302.275   4
  12   3   8 42045.0 795.698   4
  12   3   9 27863.1 674.419   4
  12   3  10 632.391 297.528   4
  12   3  11 8101.24 558.607   3
  12   3  11 7581.05 397.579   4
  12   3  12 3399.55 488.499   3
  12   3  12 3154.90 315.469   4
  12   3  13 7767.96 415.478   4
  12   3  13 8557.65 591.614   3
  12   3  14 8180.62 629.254   3
  12   3  15 1088.94 500.860   3
  13   3  -4 3742.68 462.274   4
 -13  -3   4 4009.26 478.052   2
  13   3  -3 8331.98 546.559   4
 -13  -3   3 8240.02 532.972   2
 -13  -3   2 1938.15 415.868   2
  13   3  -2 1587.21 425.985   4
 -13  -3   1 13868.1 603.704   2
  13   3  -1 13759.9 652.025   4
 -13  -3   0 1869.07 402.059   2
  13   3   0 1896.19 415.567   4
  13   3   1 36121.9 900.183   4
 -13  -3  -1 34922.1 809.251   2
  13   3   2 9011.73 555.592   4
 -13  -3  -2 9072.71 533.188   2
  13   3   3 5516.76 462.211   4
 -13  -3  -3 5994.15 451.124   2
 -13  -3  -4 2125.53 358.501   2
  13   3   4 1672.08 386.765   4
  13   3   5 264.043 319.076   4
  13   3   6 2666.92 400.579   4
  13   3   7 9890.86 500.558   4
  13   3   8 5605.17 441.678   4
  13   3   9 10541.9 514.556   4
  13   3  10 15693.6 555.079   4
  13   3  11 783.203 293.190   4
  13   3  12 6409.06 408.472   4
  13   3  13 431.607 289.761   4
  13   3  13 299.397 434.566   3
  13   3  14 13158.3 695.965   3
  14   3  -2 132.101 412.500   4
 -14  -3   2 825.288 394.201   2
 -14  -3   1 1468.94 388.971   2
  14   3  -1 1432.44 436.709   4
 -14  -3   0 13879.8 641.880   2
  14   3   0 14258.9 670.488   4
 -14  -3  -1 2834.58 436.049   2
  14   3   1 2590.22 470.114   4
  14   3   2 24706.1 808.288   4
 -14  -3  -2 25903.5 770.668   2
  14   3   3 9274.53 590.787   4
 -14  -3  -3 10080.9 564.207   2
 -14  -3  -4 2748.84 412.274   2
  14   3   4 2778.17 459.751   4
  14   3   5 5099.24 481.176   4
  14   3   6 1996.45 407.084   4
  14   3   7 9525.64 538.774   4
  14   3   8 15489.4 611.487   4
  14   3   9 9220.17 487.847   4
  14   3  10 155.784 307.121   4
  14   3  11 2121.17 368.024   4
  14   3  12 1910.25 382.140   4
  14   3  13 22110.9 670.948   4
 -15  -3   0 1711.17 409.092   2
  15   3   1 10652.9 615.023   4
 -15  -3  -1 12363.5 613.681   2
  15   3   2 6209.25 541.412   4
 -15  -3  -2 5757.22 495.834   2
 -15  -3  -3 1386.87 431.791   2
  15   3   3 1168.63 452.330   4
  15   3   4 6659.70 553.447   4
 -15  -3  -4 7872.99 537.461   2
  15   3   5 8985.47 599.679   4
 -15  -3  -5 11270.2 618.320   2
  15   3   6 22567.4 767.241   4
  15   3   7 1982.01 442.816   4
  15   3   8 305.603 352.259   4
  15   3   9 1172.75 359.120   4
  15   3  10 299.592 333.568   4
  15   3  11 3003.59 404.026   4
  15   3  12 7659.15 502.692   4
  15   3  13-144.609 334.306   4
 -16  -3  -3 632.175 402.617   2
 -16  -3  -4 2181.32 461.111   2
  16   3   5 6897.94 558.976   4
 -16  -3  -5 8093.02 595.327   2
 -16  -3  -6 946.350 463.846   2
  16   3   6-133.394 436.224   4
  16   3   7 14750.4 687.736   4
  16   3   8 4461.15 488.996   4
  16   3   9 597.038 356.414   4
  16   3  10 186.119 376.149   4
  16   3  11 468.292 367.589   4
  14  -4   6 8178.50 597.078   4
  14  -4   5 109.874 430.069   4
  14  -4   4 6202.02 545.912   4
  13  -4  10 901.712 409.250   3
  13  -4   9 2393.28 453.969   3
  13  -4   8 4261.08 478.006   3
  13  -4   7 35.8404 390.323   3
  13  -4   6 3171.34 467.239   4
  13  -4   5 17691.3 720.018   4
  13  -4   4 356.720 379.598   4
  13  -4   3 6564.98 531.220   4
 -13   4  -2 486.823 471.013   2
  13  -4   2 250.640 445.372   4
  13  -4   1 14995.5 709.352   4
 -13   4  -1 16619.2 784.565   2
  13  -4   0 9802.71 643.553   4
  12  -4  11 1004.29 424.054   3
  12  -4  10 2388.12 440.410   3
  12  -4   9 313.182 393.382   3
  12  -4   8 17096.6 645.592   3
  12  -4   7 6484.28 478.992   4
  12  -4   7 6620.93 490.855   3
  12  -4   6 5617.99 482.182   4
  12  -4   6 6480.14 455.619   3
  12  -4   5 254.221 363.902   4
  12  -4   5 177.646 315.336   3
  12  -4   4 2029.14 424.966   4
  12  -4   3 1239.08 456.943   4
  12  -4   2 23710.0 799.244   4
 -12   4  -2 25840.1 875.779   2
  12  -4   1 17723.3 740.089   4
 -12   4  -1 19837.9 769.830   2
 -12   4   0 3061.74 532.590   2
  12  -4   0 3817.90 508.074   4
  12  -4  -1 5998.34 545.416   4
 -12   4   1 6438.62 581.698   2
  12  -4  -2-179.706 451.802   4
 -12   4   2-189.014 480.536   2
 -11   4 -12 1452.12 325.577   0
  11  -4  12 1101.42 435.920   3
  11  -4  11 296.924 372.981   3
 -11   4 -11 193.463 284.181   0
  11  -4  10 1430.68 402.124   3
 -11   4 -10 1621.67 332.341   0
  11  -4   9 26427.9 743.590   3
  11  -4   8 5057.27 450.789   3
  11  -4   7 1516.21 364.544   3
  11  -4   7 1699.41 350.911   4
  11  -4   6 4202.51 421.694   4
  11  -4   6 4178.91 412.017   3
  11  -4   5-123.135 299.950   3
  11  -4   5 480.607 357.208   4
  11  -4   4 3716.49 454.472   4
  11  -4   4 4121.36 393.157   3
  11  -4   3 3541.34 462.407   4
  11  -4   2 40.9233 418.296   4
  11  -4   1 23230.2 770.132   4
 -11   4  -1 26774.8 861.042   2
  11  -4   0 19589.4 734.069   4
 -11   4   0 21383.7 761.429   2
 -11   4   1 121.169 466.042   2
  11  -4  -1 47.7297 423.345   4
  11  -4  -2 8386.98 592.328   4
 -11   4   2 7585.35 555.449   2
 -11   4   3 155.240 430.895   2
  11  -4  -3 800.025 447.293   4
  11  -4  -4 18351.3 779.437   4
 -11   4   4 19309.3 752.726   2
  10  -4  13 1279.49 457.073   3
  10  -4  12 43.8064 383.172   3
 -10   4 -12-37.2578 251.207   0
  10  -4  11 201.824 382.023   3
 -10   4 -11 443.610 282.255   0
  10  -4  10 7925.79 515.278   3
 -10   4 -10 8738.94 466.756   0
  10  -4   9 516.826 348.450   3
 -10   4  -9 703.024 294.258   0
  10  -4   8 20148.1 624.782   3
 -10   4  -8 21804.4 638.633   0
 -10   4  -7 27104.8 696.308   0
  10  -4   7 28573.4 685.287   4
  10  -4   7 28946.3 688.460   3
  10  -4   6 771.286 310.298   3
  10  -4   6 1165.33 325.730   4
  10  -4   5 4498.72 412.210   4
  10  -4   5 4961.99 379.776   3
  10  -4   4 6009.74 469.193   4
  10  -4   4 6211.24 397.501   3
  10  -4   3 34833.9 838.007   4
  10  -4   3 32486.8 678.137   3
  10  -4   2 16340.0 629.569   4
  10  -4   1 6098.58 491.584   4
 -10   4   0 419.665 408.034   2
  10  -4   0 370.038 385.288   4
  10  -4  -1 4220.50 472.237   4
 -10   4   1 4839.38 523.303   2
  10  -4  -2 5982.39 533.696   4
 -10   4   2 5023.76 515.692   2
  10  -4  -3 31597.8 880.140   4
 -10   4   3 30368.7 859.955   2
  10  -4  -4 10954.3 657.509   4
 -10   4   4 10637.3 608.540   2
 -10   4   5 9206.56 593.299   2
  10  -4  -5 9307.15 631.751   4
  10  -4  -6 5529.92 592.607   4
 -10   4   6 6305.32 544.687   2
   9  -4  14 8823.62 636.696   3
   9  -4  13 1086.06 441.069   3
   9  -4  12-104.149 378.857   3
   9  -4  11 453.186 365.550   3
   9  -4  10 13978.4 585.835   3
   9  -4   9 13844.6 562.600   3
  -9   4  -8 18359.1 534.021   0
   9  -4   8 17646.0 574.705   3
  -9   4  -7 4222.78 331.501   0
   9  -4   7 4183.71 370.196   3
   9  -4   7 4463.60 334.262   4
  -9   4  -6 6130.69 371.998   0
   9  -4   6 5453.58 380.153   4
   9  -4   6 4869.94 356.098   3
  -9   4  -5 14278.2 508.677   0
   9  -4   5 14464.2 483.010   3
   9  -4   4 68951.7 1031.75   4
   9  -4   4 65093.3 886.777   3
   9  -4   3 7730.24 475.061   4
   9  -4   3 7967.42 390.882   3
   9  -4   2 18195.6 624.941   4
   9  -4   2 17148.2 491.837   3
   9  -4   1 1772.76 371.757   4
  -9   4   0 201.459 367.661   2
   9  -4   0 130.111 347.549   4
  -9   4   1 1797.90 410.177   2
   9  -4  -1 1104.47 377.906   4
   9  -4  -2 7881.21 514.159   4
  -9   4   2 8107.09 492.578   2
   9  -4  -3 343.339 409.019   4
  -9   4   3 412.852 375.419   2
   9  -4  -4 24200.4 798.547   4
  -9   4   4 22526.5 756.026   2
  -9   4   5 15196.7 650.648   2
   9  -4  -5 14529.3 685.694   4
   9  -4  -6 3037.71 495.534   4
  -9   4   6 2599.88 454.521   2
  -9   4   7 6539.00 558.422   2
   9  -4  -7 6866.44 590.802   4
   9  -4  -8 1848.44 504.885   4
   8  -4  14 4896.29 567.513   3
   8  -4  13 777.857 432.764   3
   8  -4  12 7325.44 531.558   3
   8  -4  11 25299.9 763.337   3
   8  -4  10 468.787 355.809   3
   8  -4   9 1724.70 367.387   3
   8  -4   8 4213.61 378.431   3
   8  -4   7 4011.10 284.250   4
   8  -4   7 4747.92 358.498   3
   8  -4   6 3512.44 312.015   4
   8  -4   6 3613.72 340.324   3
  -8   4  -5 13012.5 459.414   0
   8  -4   5 13889.5 492.514   4
  -8   4  -4 10225.9 418.639   0
   8  -4   4 9847.79 408.742   3
   8  -4   3 108315. 1231.17   4
   8  -4   3 100163. 1001.82   3
   8  -4   2 32521.8 586.021   3
   8  -4   2 33565.5 747.658   4
   8  -4   1 2586.28 384.776   4
   8  -4   1 2114.71 261.427   3
   8  -4   0 7520.77 469.446   4
   8  -4  -1 18519.3 620.790   4
  -8   4   1 20201.2 630.781   2
  -8   4   2 29410.3 724.242   2
  -8   4   3 19408.9 649.215   2
  -8   4   4 4994.80 439.972   2
  -8   4   5 1747.99 375.130   2
  -8   4   6 3295.01 433.674   2
  -8   4   7 5181.47 496.170   2
  -8   4   8 23152.2 789.126   2
  -8   4   9 320.150 427.559   2
   7  -4  15 6050.78 614.993   3
   7  -4  14 1989.53 495.609   3
   7  -4  13 3498.91 496.042   3
   7  -4  12 6235.16 534.179   3
   7  -4  11 12056.8 586.263   3
   7  -4  10 52454.8 961.071   3
   7  -4   9 12262.9 524.714   3
   7  -4   8 443.297 294.485   3
   7  -4   8 395.099 165.462   6
   7  -4   7 282.396 169.900   6
  -7   4  -7-165.946 412.196   1
   7  -4   7 511.839 277.147   3
   7  -4   7 213.471 174.689   4
   7  -4   6 13944.7 379.768   5
   7  -4   6 15088.3 424.929   4
   7  -4   6 15112.9 475.983   3
  -7   4  -6 14422.0 405.288   1
   7  -4   5 18227.9 442.717   5
   7  -4   5 20287.0 514.578   4
   7  -4   5 18925.8 494.886   3
  -7   4  -5 19564.0 343.483   1
   7  -4   4 79570.9 967.240   4
  -7   4  -4 75252.3 594.186   1
  -7   4  -3 17253.3 294.499   1
  -7   4  -3 18051.9 489.528   0
  -7   4  -2 11224.2 420.870   0
  -7   4  -2 11114.1 246.044   1
   7  -4   2 11808.3 480.752   4
   7  -4   2 10865.5 356.152   3
  -7   4  -1 17857.1 320.684   1
   7  -4   1 19198.7 580.644   4
   7  -4   1 19040.8 425.944   3
  -7   4   0 82921.6 715.090   1
   7  -4   0 85673.9 786.994   3
  -7   4   1 77586.7 764.565   1
  -7   4   1 84385.6 1103.49   2
  -7   4   2 720.633 352.156   2
  -7   4   2 48.1579 199.126   1
  -7   4   3 15241.4 447.082   1
  -7   4   3 14647.5 540.128   2
  -7   4   4 2662.26 298.397   1
  -7   4   4 2646.02 340.114   2
  -7   4   5 1050.44 325.717   2
  -7   4   6 1735.58 339.965   2
  -7   4   7 8420.40 492.807   2
  -7   4   8 1443.92 388.953   2
  -7   4   9 20541.8 736.036   2
  -7   4  10 1600.00 440.747   2
   6  -4  15-63.6845 443.688   3
   6  -4  14 157.623 432.586   3
   6  -4  13 720.342 428.574   3
   6  -4  12 16041.4 676.928   3
   6  -4  11 36155.3 869.983   3
   6  -4  10 5003.69 436.972   3
   6  -4   9 19511.5 588.519   3
   6  -4   8 1717.79 316.146   3
   6  -4   8 1761.22 174.264   6
  -6   4  -8 1965.80 180.005   5
  -6   4  -7 59290.1 686.165   5
   6  -4   7 56064.0 582.007   4
   6  -4   7 58567.7 837.579   3
   6  -4   7 56259.4 654.773   6
   6  -4   6 21564.5 434.640   6
   6  -4   6 22405.0 534.639   3
   6  -4   6 22014.5 428.503   4
   6  -4   5 1548.99 255.731   3
  -6   4  -5 2054.88 207.470   5
   6  -4   5 1715.32 186.485   5
  -6   4  -5 1794.26 244.770   1
   6  -4   5 1673.91 241.567   4
  -6   4  -4 14153.4 309.288   1
  -6   4  -4 13218.1 378.853   5
   6  -4   4 14233.9 431.014   4
   6  -4   4 13293.7 362.944   5
   6  -4   4 13219.2 393.284   3
   6  -4   3 10939.9 353.657   5
  -6   4  -3 11240.3 360.918   5
   6  -4   3 11681.4 430.662   4
   6  -4   3 11313.0 357.171   3
  -6   4  -3 11203.0 256.476   1
  -6   4  -2 14598.6 408.463   5
  -6   4  -2 15732.7 427.664   0
   6  -4   2 15270.0 408.380   5
   6  -4   2 16175.3 488.224   4
  -6   4  -2 14686.6 285.690   1
   6  -4   2 14590.1 369.806   3
  -6   4  -1 17470.6 459.236   0
  -6   4  -1 15850.6 437.255   5
   6  -4   1 16744.4 375.305   3
  -6   4  -1 15733.5 305.203   1
   6  -4   1 16471.8 446.732   5
  -6   4   0 21042.4 511.504   5
   6  -4   0 22028.8 526.776   5
  -6   4   0 21904.0 374.494   1
   6  -4   0 21967.7 404.491   3
   6  -4  -1 43782.2 503.195   3
  -6   4   1 42915.8 557.060   1
  -6   4   1 44987.8 781.037   2
  -6   4   2 145102. 1093.30   1
  -6   4   2 144634. 1314.36   2
  -6   4   3 9267.79 372.249   1
  -6   4   3 8470.96 430.832   2
  -6   4   4 26263.9 593.741   1
  -6   4   4 24151.5 611.084   2
  -6   4   5 37.9026 284.024   2
  -6   4   5 425.834 265.558   1
  -6   4   6 10292.9 505.153   1
  -6   4   6 9211.81 441.129   2
  -6   4   7 14900.0 553.469   2
  -6   4   8 8690.48 476.648   2
  -6   4   9 959.701 348.473   2
  -6   4  10 5661.69 482.268   2
  -6   4  11 3933.21 478.500   2
   5  -4  15-274.841 484.515   3
   5  -4  14 2805.77 535.544   3
   5  -4  13 4575.49 528.487   3
   5  -4  12 251.027 416.574   3
   5  -4  11 7448.87 521.948   3
   5  -4  10 27995.5 726.781   3
   5  -4   9 7576.51 429.499   3
  -5   4  -8 14235.2 338.206   5
   5  -4   8 13842.4 331.751   6
  -5   4  -7 2804.21 186.244   5
   5  -4   7 2336.05 186.281   6
   5  -4   7 2578.72 314.650   3
   5  -4   6 48124.4 513.232   4
  -5   4  -6 52135.5 610.903   5
   5  -4   6 51107.3 726.107   3
   5  -4   6 47217.1 574.477   6
   5  -4   5 167226. 1051.16   4
   5  -4   5 179766. 1252.01   3
  -5   4  -5 175002. 1083.77   5
   5  -4   5 168103. 1061.41   6
  -5   4  -4 9009.14 372.003   1
   5  -4   4 9346.98 327.826   4
   5  -4   4 10301.7 296.716   5
  -5   4  -4 9854.86 294.504   5
   5  -4   4 9911.84 336.141   3
   5  -4   3 1160.90 184.463   3
  -5   4  -3 1367.07 152.717   1
  -5   4  -3 1481.75 175.991   5
   5  -4   3 1223.42 169.610   5
   5  -4   3 1140.42 241.180   4
   5  -4   2 666.161 166.398   3
   5  -4   2 576.010 158.073   5
  -5   4  -2 531.912 126.691   1
  -5   4  -2 545.905 173.029   5
   5  -4   1 14353.2 385.580   5
  -5   4  -1 14365.3 382.681   0
  -5   4  -1 14725.3 294.090   1
   5  -4   1 15093.9 329.625   3
  -5   4  -1 15398.8 388.698   5
  -5   4   0 77982.9 846.177   5
  -5   4   0 78726.6 855.931   0
   5  -4   0 79975.4 860.113   5
  -5   4   0 78572.7 662.149   1
   5  -4   0 79090.1 668.138   3
  -5   4   1 53254.3 735.571   5
   5  -4  -1 54663.3 751.139   5
  -5   4   1 56485.1 608.976   1
   5  -4  -1 57334.0 538.864   3
   5  -4  -2 8607.60 363.500   5
  -5   4   2 9196.62 367.189   5
  -5   4   2 9740.34 312.648   1
   5  -4  -2 9358.14 216.806   3
  -5   4   2 9674.26 393.244   2
   5  -4  -3 41708.3 733.768   5
  -5   4   3 39232.5 622.481   1
  -5   4   3 39750.0 714.625   5
  -5   4   3 38879.0 670.407   2
  -5   4   4 798.578 251.328   2
  -5   4   4 1409.99 260.486   1
  -5   4   5 64170.4 927.560   1
  -5   4   5 63906.3 875.987   2
  -5   4   6 42654.2 826.311   1
  -5   4   6 41894.3 746.692   2
  -5   4   7 4522.83 418.811   1
  -5   4   7 4294.15 364.783   2
  -5   4   8 13610.4 505.477   2
  -5   4   9 3287.24 370.627   2
  -5   4  10-273.871 311.481   2
  -5   4  11 2554.60 384.502   2
  -5   4  12 664.154 389.787   2
   4  -4  15 2981.04 529.027   3
   4  -4  14 553.595 479.382   3
   4  -4  13 15748.5 720.766   3
   4  -4  12 27825.4 827.409   3
   4  -4  11 5098.66 475.003   3
   4  -4  10 2086.53 332.340   3
   4  -4   9 1478.26 320.477   3
  -4   4  -9 1959.96 172.401   5
   4  -4   9 1505.57 170.690   6
   4  -4   8 5405.52 229.872   6
  -4   4  -8 5273.19 218.198   5
   4  -4   7 70632.0 861.866   3
  -4   4  -7 68706.4 651.908   5
  -4   4  -6 115139. 826.081   5
   4  -4   6 114447. 828.000   6
   4  -4   6 119202. 617.082   4
   4  -4   6 119430. 1025.88   3
   4  -4   5 572.228 212.544   3
   4  -4   5 276.460 140.386   6
   4  -4   5 188.322 130.183   4
  -4   4  -5 415.499 131.861   5
   4  -4   4 53390.3 577.060   4
   4  -4   4 53219.1 622.748   3
   4  -4   4 51901.9 570.529   6
  -4   4  -3 478.829 200.462   1
  -4   4  -3 478.875 132.506   5
   4  -4   3 474.738 136.728   5
   4  -4   3 494.735 172.243   3
   4  -4   3 509.318 180.890   4
  -4   4  -2 138217. 933.480   5
   4  -4   2 138115. 871.873   3
  -4   4  -1 33739.3 500.406   5
   4  -4   1 34811.5 427.536   3
  -4   4  -1 36209.7 442.162   1
   4  -4   1 34736.0 502.414   5
  -4   4   0 2859.12 206.065   5
  -4   4   0 3035.04 173.017   1
   4  -4   0 3212.34 168.320   3
   4  -4   0 3066.11 211.029   5
  -4   4   1 12854.8 352.400   0
   4  -4  -1 12969.3 353.034   5
  -4   4   1 13505.4 362.153   5
  -4   4   1 13150.7 308.540   1
   4  -4  -1 13286.0 251.166   3
   4  -4  -2 33332.0 565.627   5
  -4   4   2 31264.8 549.904   5
  -4   4   2 33022.7 501.514   1
   4  -4  -2 33904.4 353.681   3
  -4   4   2 31524.4 560.132   2
  -4   4   3 994.912 216.096   2
   4  -4  -3 1460.73 233.324   5
  -4   4   3 1252.25 208.249   5
   4  -4  -3 1192.48 78.1839   3
  -4   4   3 1359.52 207.070   1
  -4   4   4 11558.5 408.787   5
   4  -4  -4 11646.6 416.845   5
  -4   4   4 11946.3 393.952   1
  -4   4   4 11220.4 379.535   2
  -4   4   5 11221.6 415.790   5
   4  -4  -5 10719.0 425.782   5
  -4   4   5 11103.5 420.579   1
  -4   4   5 10387.0 380.085   2
  -4   4   6 38663.0 775.181   1
  -4   4   6 37687.0 648.338   2
  -4   4   7 87809.5 1215.92   1
  -4   4   7 91064.6 1007.56   2
  -4   4   8 206.268 338.890   1
  -4   4   8 448.989 252.591   2
  -4   4   9 16038.6 519.948   2
  -4   4  10 259.214 295.364   2
  -4   4  11 7074.96 456.039   2
  -4   4  12 3679.67 409.581   2
  -4   4  13 2753.75 392.881   2
   3  -4  15-71.3564 325.446   2
   3  -4  14 20389.3 636.568   2
   3  -4  14 19269.3 798.708   3
   3  -4  13 19175.7 590.293   2
   3  -4  13 19035.9 750.395   3
   3  -4  12 2508.86 473.642   3
   3  -4  12 2466.04 326.427   2
   3  -4  11 13512.5 570.404   3
   3  -4  11 12381.9 448.817   2
   3  -4  10 277.606 322.610   3
   3  -4  10-153.385 236.500   2
   3  -4   9 22067.0 407.428   6
  -3   4  -9 21828.4 389.014   5
   3  -4   9 23457.3 510.702   2
   3  -4   8 1837.45 294.972   3
  -3   4  -8 1690.78 157.302   5
   3  -4   8 1811.42 168.825   6
   3  -4   7 2603.61 182.833   6
  -3   4  -7 2956.56 181.063   5
   3  -4   7 2387.79 294.946   3
   3  -4   6 44825.1 499.584   6
  -3   4  -6 45468.6 500.622   5
   3  -4   6 47444.9 643.979   3
   3  -4   5 78750.1 644.975   6
  -3   4  -5 77432.4 635.529   5
   3  -4   5 78620.2 454.898   4
   3  -4   5 79705.8 769.835   3
  -3   4  -4 6823.40 208.495   5
   3  -4   4 6871.49 218.463   6
   3  -4   4 6034.30 192.951   4
   3  -4   4 6640.74 262.148   3
  -3   4  -3 65484.3 578.720   5
   3  -4   3 65940.0 609.823   4
   3  -4   3 64330.9 586.199   6
   3  -4   3 65542.7 614.385   3
  -3   4  -2 2004.79 152.155   5
   3  -4   2 2551.50 159.523   5
  -3   4  -2 2028.43 221.829   1
   3  -4   2 2382.37 178.371   3
  -3   4  -1 309908. 1311.12   5
   3  -4   1 305787. 1126.62   3
  -3   4   0 128949. 824.358   1
   3  -4   0 129289. 683.653   3
  -3   4   0 125667. 874.244   5
   3  -4  -1 264.902 97.7146   3
  -3   4   1 293.275 127.425   1
   3  -4  -1 13.2789 146.887   5
  -3   4   1 120.387 144.701   5
  -3   4   2 2539.64 191.115   5
   3  -4  -2 2784.62 192.214   5
  -3   4   2 3001.77 197.854   1
  -3   4   2 2292.43 215.506   2
   3  -4  -2 3004.85 117.680   3
  -3   4   2 2639.78 199.763   0
  -3   4   3 2066.40 202.726   5
  -3   4   3 2158.93 208.844   1
  -3   4   3 2174.76 198.783   2
   3  -4  -3 2086.53 88.9135   3
   3  -4  -3 2028.51 197.267   5
  -3   4   4 2926.92 241.640   1
  -3   4   4 2613.13 232.471   5
   3  -4  -4 2455.58 229.474   5
  -3   4   4 2180.20 202.454   2
   3  -4  -5 31041.2 583.067   5
  -3   4   5 33054.7 641.071   1
  -3   4   5 32162.5 510.919   2
  -3   4   5 31187.1 587.180   5
   3  -4  -6 72552.6 894.837   5
  -3   4   6 73534.4 1007.88   1
  -3   4   6 75461.3 800.405   2
  -3   4   7 5753.49 317.915   5
   3  -4  -7 5831.85 327.417   5
  -3   4   7 6198.43 423.098   1
  -3   4   7 6114.03 308.683   2
   3  -4  -8 33656.0 667.815   5
  -3   4   8 33825.9 610.521   2
  -3   4   9 955.619 390.423   1
  -3   4   9 589.781 255.833   2
  -3   4  10 35494.7 700.786   2
  -3   4  11 1307.64 321.817   2
  -3   4  12 5005.54 389.724   2
  -3   4  13 5834.05 441.262   2
   2  -4  15 2444.15 385.276   2
   2  -4  14 1145.75 337.308   2
   2  -4  13 15290.3 536.586   2
   2  -4  13 14666.8 691.740   3
   2  -4  12 27237.1 633.451   2
   2  -4  12 29703.4 800.299   3
   2  -4  11 1016.01 339.844   3
   2  -4  11 1016.56 261.491   2
   2  -4  10 30802.0 589.798   2
   2  -4  10 32856.9 737.115   3
   2  -4   9 10448.4 385.642   2
   2  -4   9 10977.7 454.417   3
   2  -4   8 76465.6 692.560   6
   2  -4   8 76379.5 783.609   2
   2  -4   8 78208.5 926.217   3
  -2   4  -7 45652.1 495.805   5
   2  -4   7 45882.1 583.020   2
   2  -4   7 46957.6 525.526   6
   2  -4   6 10797.6 260.159   6
   2  -4   6 11724.1 359.626   3
   2  -4   6 11300.7 301.819   2
   2  -4   5 1069.99 197.791   3
   2  -4   5 1403.29 133.890   6
  -2   4  -5 1391.60 125.152   5
   2  -4   4 439.803 159.388   3
   2  -4   4 337.090 107.584   6
  -2   4  -4 426.932 98.1219   5
   2  -4   4 503.050 69.4155   4
   2  -4   3 127.718 106.363   6
   2  -4   3 472.123 149.807   3
  -2   4  -3 231.727 102.610   5
  -2   4  -2 265139. 1055.40   5
   2  -4   2 264008. 1077.09   6
   2  -4   2 264433. 1072.27   3
  -2   4  -1 141954. 989.947   1
  -2   4  -1 138037. 784.504   5
   2  -4   1 136400. 769.143   5
   2  -4   1 138965. 724.534   3
  -2   4   0 55649.4 520.069   5
   2  -4   0 56798.7 519.690   5
   2  -4   0 56191.4 430.267   3
  -2   4   0 56452.2 557.028   1
  -2   4   1 98676.3 722.296   5
   2  -4  -1 98995.3 699.803   5
  -2   4   1 101427. 755.917   1
   2  -4  -1 99272.4 512.620   3
  -2   4   2 19338.1 363.041   5
   2  -4  -2 18939.5 337.243   5
  -2   4   2 19441.4 346.427   0
  -2   4   2 19703.4 368.541   1
  -2   4   2 18592.0 356.494   2
   2  -4  -2 18570.1 209.137   3
  -2   4   3 92105.1 790.678   5
   2  -4  -3 96272.4 756.820   5
  -2   4   3 96649.5 834.901   1
  -2   4   3 95831.7 717.924   2
   2  -4  -3 96180.5 390.293   3
  -2   4   4 1310.87 179.953   5
   2  -4  -4 1534.90 174.624   5
   2  -4  -4 1317.68 54.2016   3
  -2   4   4 1573.47 162.076   2
   2  -4  -4 1759.52 52.5501   3
   2  -4  -5 4284.78 237.651   5
  -2   4   5 4018.01 212.220   2
  -2   4   5 3831.99 284.137   1
  -2   4   6 30179.9 553.733   5
   2  -4  -6 28452.6 518.450   5
  -2   4   6 30481.0 659.948   1
  -2   4   6 29681.7 461.425   2
  -2   4   7 32652.0 572.224   5
  -2   4   7 34613.1 760.362   1
   2  -4  -7 32591.2 567.436   5
  -2   4   7 33332.2 515.078   2
  -2   4   8 2506.94 223.221   5
  -2   4   8 1741.72 209.910   2
   2  -4  -8 1714.48 226.707   5
  -2   4   8 1577.99 351.133   1
   2  -4  -9 14002.2 427.586   5
  -2   4   9 15508.0 659.297   1
  -2   4   9 14652.5 421.445   2
  -2   4  10 641.366 250.131   2
  -2   4  11 32344.7 651.579   2
  -2   4  12 26318.1 628.439   2
  -2   4  13 1029.56 307.533   2
  -2   4  14 2916.02 368.449   2
   1  -4  14 15670.6 575.818   2
   1  -4  13 6990.97 416.277   2
   1  -4  12 242.882 359.775   3
   1  -4  12 219.501 280.777   2
   1  -4  11 8576.00 389.771   2
   1  -4  11 9296.35 523.756   3
   1  -4  10 4876.75 313.168   2
   1  -4  10 4881.07 377.369   3
   1  -4   9 92926.5 910.063   2
  -1   4  -9 87793.6 726.686   6
   1  -4   9 89408.1 799.836   6
   1  -4   9 92569.7 1058.11   3
  -1   4  -8 20916.7 364.461   6
   1  -4   8 20625.1 436.293   2
   1  -4   8 21830.3 402.340   6
   1  -4   8 22120.4 548.527   3
   1  -4   7 21221.7 411.314   2
  -1   4  -7 21096.2 352.278   6
   1  -4   7 21577.1 488.327   3
   1  -4   7 20793.6 379.132   6
   1  -4   6 19067.2 327.822   6
  -1   4  -6 19212.2 316.029   6
   1  -4   6 19036.7 360.072   2
   1  -4   6 19448.1 417.274   3
  -1   4  -5 14108.0 261.412   6
   1  -4   5 13750.4 272.910   6
   1  -4   5 13863.5 284.599   2
   1  -4   5 14623.8 349.717   3
   1  -4   4 7393.85 212.311   2
  -1   4  -4 7397.50 195.558   6
   1  -4   4 7447.57 202.074   6
   1  -4   4 8213.44 254.174   3
   1  -4   3 28915.6 350.457   6
   1  -4   3 29863.4 399.912   3
  -1   4  -2 4130.96 153.470   5
   1  -4   2 4470.95 167.259   6
   1  -4   2 4792.60 186.343   3
  -1   4  -1 63317.3 486.642   5
   1  -4   1 65867.8 503.055   6
  -1   4  -1 64021.3 945.565   1
   1  -4   1 64822.2 490.732   3
  -1   4   0 212286. 1105.09   1
  -1   4   0 211958. 894.893   5
   1  -4  -1 3820.13 155.831   5
  -1   4   1 3787.12 164.318   5
  -1   4   1 4056.02 198.728   1
   1  -4  -1 3531.25 127.549   3
   1  -4  -2 70088.3 390.156   3
   1  -4  -2 72175.0 544.143   5
  -1   4   2 71592.4 573.816   5
  -1   4   2 70902.9 643.322   1
  -1   4   2 70961.7 536.439   2
   1  -4  -3 1464.07 79.7357   3
   1  -4  -3 1781.29 141.332   5
  -1   4   3 1525.06 131.734   0
  -1   4   3 1407.02 183.769   1
  -1   4   3 1568.44 134.367   2
  -1   4   3 1480.41 145.620   5
  -1   4   4 279239. 1060.64   2
   1  -4  -4 282894. 1166.92   5
  -1   4   4 284844. 1286.04   5
  -1   4   5 52989.3 612.736   5
  -1   4   5 54024.9 731.528   1
  -1   4   5 51729.0 498.611   2
   1  -4  -5 51929.5 537.388   5
  -1   4   6 4302.71 237.554   5
   1  -4  -6 4640.39 214.448   5
  -1   4   6 3890.11 187.860   2
  -1   4   6 4553.42 317.726   1
  -1   4   7 679.769 145.566   2
  -1   4   7 803.999 286.316   1
   1  -4  -7 765.749 157.901   5
  -1   4   7 658.398 173.712   5
  -1   4   8 584.884 161.962   5
   1  -4  -8 1033.79 173.715   5
  -1   4   8 833.199 176.000   2
  -1   4   8 496.026 316.638   1
   1  -4  -9 3419.14 229.252   5
  -1   4   9 3177.61 416.935   1
  -1   4   9 3434.44 243.532   2
  -1   4  10 22305.3 777.783   1
  -1   4  10 18676.1 450.833   2
  -1   4  11 13700.0 432.297   2
  -1   4  12 7100.97 371.308   2
  -1   4  13 22779.8 583.271   2
  -1   4  14 462.686 284.688   2
  -1   4  15 7041.29 441.775   2
   0  -4  14 3314.34 375.427   2
   0  -4  13 2994.81 361.363   2
   0  -4  12 316.638 281.150   2
   0  -4  11 6448.32 356.040   2
   0  -4  11 6310.72 463.991   3
   0  -4  10 10539.1 380.744   2
   0  -4  10 9794.51 468.685   3
   0   4  -9 409.629 139.572   6
   0  -4   9 387.244 170.929   6
   0  -4   9 585.063 280.338   3
   0  -4   9 313.229 208.947   2
   0  -4   8 54365.9 769.823   3
   0  -4   8 53938.6 616.594   6
   0   4  -8 52908.7 561.087   6
   0  -4   8 54520.5 670.606   2
   0  -4   7 97694.1 768.847   6
   0  -4   7 96920.4 921.805   3
   0   4  -7 97194.5 717.400   6
   0  -4   7 99153.3 818.236   2
   0   4  -6 10467.7 249.213   6
   0  -4   6 10796.2 281.943   2
   0  -4   6 11001.9 338.188   3
   0  -4   6 10776.6 264.133   6
   0  -4   5 18549.6 317.080   2
   0   4  -5 19219.7 303.714   6
   0  -4   5 18906.5 318.792   6
   0  -4   5 18967.8 376.939   3
   0  -4   4 12521.6 306.753   3
   0  -4   4 12991.2 249.986   2
   0   4  -4 12815.4 244.004   6
   0  -4   4 12895.6 260.073   6
   0  -4   3 244281. 960.651   6
   0  -4   3 242512. 903.217   2
   0  -4   3 245290. 1074.76   3
   0  -4   2 11491.7 253.655   3
   0   4  -2 10995.0 211.289   6
   0  -4   2 11550.9 199.894   2
   0  -4   2 10933.8 215.018   6
   0   4  -1 37538.4 351.525   6
   0  -4   1 36167.2 353.301   6
   0   4  -1 36882.3 1015.36   1
   0  -4   1 38536.7 381.239   3
   0   4   0 6926.82 171.402   5
   0  -4   0 7995.34 192.060   3
   0  -4   0 7763.86 185.151   6
   0   4   0 8301.87 349.277   1
   0   4   1 42596.9 380.535   5
   0  -4  -1 41138.6 364.100   6
   0   4   1 42448.1 496.398   1
   0  -4  -2 11430.3 205.524   5
   0   4   2 12295.0 185.314   2
   0   4   2 11559.0 289.688   1
   0   4   2 11377.6 217.727   5
   0  -4  -3 168927. 732.539   5
   0   4   3 171596. 1025.91   1
   0   4   3 170473. 809.561   5
   0   4   4 39707.9 353.635   2
   0   4   4 40531.8 564.333   1
   0  -4  -4 40685.5 382.330   5
   0   4   4 39860.2 433.621   5
   0   4   5 125567. 811.686   5
   0  -4  -5 126357. 688.072   5
   0   4   5 127755. 679.715   2
   0   4   6 53654.9 590.127   5
   0  -4  -6 52535.8 476.498   5
   0   4   6 54270.2 787.996   1
   0   4   6 51421.6 480.244   2
   0   4   7 6862.61 240.890   5
   0  -4  -7 7422.67 207.143   5
   0   4   7 6934.25 231.897   2
   0   4   7 7686.25 409.493   1
   0   4   8 9485.93 263.418   5
   0  -4  -8 9669.72 244.771   5
   0   4   8 10200.6 492.781   1
   0   4   8 9340.59 276.942   2
   0  -4  -9 800.712 138.483   5
   0   4   9 667.942 351.118   1
   0   4   9 767.393 181.079   2
   0   4  10 7888.21 545.259   1
   0   4  10 6851.24 294.242   2
   0   4  11 22405.2 475.948   2
   0   4  12 18932.5 489.208   2
   0   4  13 112.662 243.145   2
   0   4  14 6501.24 396.042   2
   0   4  15 964.727 311.062   2
  -1  -4  14 4761.87 417.490   2
  -1  -4  13 1932.48 331.472   2
  -1  -4  12 1793.06 292.215   2
  -1  -4  11 7710.78 389.148   2
  -1  -4  11 8451.86 462.490   3
  -1  -4  10 24416.7 532.123   2
  -1  -4  10 23277.2 616.165   3
  -1  -4   9 19731.5 460.365   2
  -1  -4   9 21029.6 549.837   3
   1   4  -8 25237.7 406.605   6
  -1  -4   8 26503.2 472.134   6
  -1  -4   8 25191.4 483.446   2
  -1  -4   8 26121.5 549.135   3
   1   4  -7 13650.1 302.494   6
  -1  -4   7 13651.7 346.018   2
  -1  -4   7 14696.8 335.632   6
  -1  -4   7 13623.1 391.022   3
   1   4  -6 26798.4 385.319   6
  -1  -4   6 26166.0 405.077   6
  -1  -4   6 26198.8 411.300   2
  -1  -4   6 28132.9 486.349   3
  -1  -4   5 13261.1 280.381   6
  -1  -4   5 13018.8 328.287   3
  -1  -4   5 13972.2 284.521   2
   1   4  -5 13739.8 272.327   6
  -1  -4   4 263863. 1090.63   6
   1   4  -4 263359. 1051.36   6
  -1  -4   4 269010. 1037.09   2
  -1  -4   4 267933. 1213.66   3
  -1  -4   3 5038.87 177.065   6
  -1  -4   3 5137.01 215.585   3
   1   4  -3 4679.01 65.7901   4
  -1  -4   3 4914.01 160.255   2
   1   4  -3 4824.01 171.494   6
   1   4  -2 137314. 679.544   6
  -1  -4   2 137986. 582.880   2
  -1  -4   2 135292. 746.265   3
   1   4  -2 139224. 383.775   4
  -1  -4   2 136824. 695.836   6
  -1  -4   1 16530.3 242.159   6
   1   4  -1 16801.4 164.944   4
  -1  -4   1 16903.2 187.721   2
   1   4  -1 16916.1 243.609   6
   1   4   0 11206.1 160.447   4
   1   4   0 11465.7 198.126   6
   1   4   0 11833.0 597.731   1
  -1  -4   0 11003.3 195.297   6
   1   4   1 6861.10 265.071   1
   1   4   1 6514.46 144.657   4
  -1  -4  -1 6224.14 152.745   6
   1   4   1 6622.47 161.749   6
   1   4   2 2421.08 116.077   5
   1   4   2 2656.33 67.4441   2
  -1  -4  -2 2768.73 116.087   6
   1   4   2 2529.95 195.264   1
  -1  -4  -3 6051.27 140.583   6
   1   4   3 5991.49 149.506   5
   1   4   3 5905.55 109.123   2
   1   4   3 6469.38 248.738   1
   1   4   4 159265. 708.894   5
  -1  -4  -4 162344. 625.844   5
   1   4   4 160784. 595.196   2
   1   4   4 165241. 1059.70   1
   1   4   5 160618. 774.465   5
  -1  -4  -5 161047. 637.822   5
   1   4   5 165032. 1175.59   1
   1   4   5 164001. 690.144   2
   1   4   6 1279.64 133.361   5
  -1  -4  -6 1329.81 93.1065   5
   1   4   6 1413.80 115.445   2
   1   4   6 1497.98 247.825   1
   1   4   7 53226.9 503.332   5
  -1  -4  -7 50400.7 394.964   5
   1   4   7 51292.2 484.383   2
  -1  -4  -8 38716.0 366.612   5
   1   4   8 38499.5 462.273   2
  -1  -4  -9 73453.0 512.307   6
  -1  -4  -9 73896.2 516.882   5
   1   4   9 74828.1 684.124   2
   1   4  10 27082.9 805.853   1
   1   4  10 22982.9 429.277   2
   1   4  11 439.479 193.320   2
   1   4  11 576.532 435.414   1
   1   4  12 669.922 217.954   2
   1   4  13-58.3533 226.527   2
   1   4  14 1500.53 291.719   2
   1   4  15 14422.0 520.486   2
   1   4  16 64.9438 299.079   2
  -2  -4  13 2180.38 346.017   2
  -2  -4  12 13234.0 490.457   2
  -2  -4  11 23719.8 577.460   2
  -2  -4  10 221.905 232.627   2
  -2  -4  10 138.168 305.226   3
  -2  -4   9 7994.05 334.886   2
  -2  -4   9 7684.73 393.589   3
  -2  -4   8 7103.93 310.329   2
  -2  -4   8 8168.58 353.808   3
   2   4  -7 82.5176 132.310   6
  -2  -4   7 17.3325 153.034   6
  -2  -4   7 95.7058 214.288   3
  -2  -4   7-57.8089 170.072   2
  -2  -4   6 8686.72 271.268   6
  -2  -4   6 8109.25 298.753   3
  -2  -4   6 8098.27 259.957   2
   2   4  -6 8218.21 176.695   4
   2   4  -6 7817.97 242.016   6
  -2  -4   5 28210.4 419.258   6
  -2  -4   5 28660.7 398.183   2
   2   4  -5 27698.9 389.813   6
  -2  -4   5 28851.3 456.781   3
   2   4  -5 27947.2 266.461   4
   2   4  -4 12797.6 171.020   4
  -2  -4   4 13343.3 310.978   3
   2   4  -4 13278.3 272.628   6
  -2  -4   4 12145.6 252.495   2
  -2  -4   4 12792.1 277.481   6
  -2  -4   3 217488. 1028.64   3
  -2  -4   3 221256. 979.479   6
   2   4  -3 224288. 971.161   6
   2   4  -3 219887. 617.976   4
  -2  -4   3 225713. 877.880   2
  -2  -4   2 157992. 777.275   6
  -2  -4   2 163893. 657.264   2
   2   4  -2 160538. 525.782   4
   2   4  -2 165015. 783.668   6
  -2  -4   1 68060.1 360.023   2
   2   4  -1 67105.4 354.295   4
  -2  -4   1 66255.5 476.616   6
   2   4  -1 67668.9 480.499   6
  -2  -4   0 37762.2 340.658   6
   2   4   0 39427.8 349.213   6
   2   4   0 38171.4 281.521   4
  -2  -4   0 38445.4 206.612   2
   2   4   0 40356.4 1052.59   1
   2   4   1 117169. 519.359   4
   2   4   1 117391. 1010.23   1
   2   4   1 119130. 554.927   6
  -2  -4  -1 118602. 551.352   6
   2   4   2 120236. 807.749   1
   2   4   2 122936. 536.332   6
   2   4   2 121242. 570.060   4
  -2  -4  -2 122424. 523.557   6
   2   4   3 39712.5 357.867   4
   2   4   3 40592.7 312.063   6
  -2  -4  -3 39595.6 287.629   6
   2   4   3 40504.5 497.055   1
   2   4   3 39343.7 196.340   2
   2   4   4 3136.91 108.138   5
  -2  -4  -4 2809.66 93.0446   6
   2   4   4 2627.52 143.577   4
   2   4   4 2804.89 87.8656   2
   2   4   4 3217.69 220.098   1
   2   4   5 1715.91 95.6618   2
   2   4   5 1910.69 95.1366   5
  -2  -4  -5 1938.27 80.5947   6
   2   4   5 1932.77 214.394   1
  -2  -4  -6 64682.5 334.654   6
   2   4   6 64044.5 457.443   2
   2   4   6 67073.9 798.809   1
   2   4   6 65144.6 444.858   5
   2   4   7 8234.55 172.356   5
   2   4   7 7994.30 202.686   2
   2   4   7 8268.53 377.497   1
  -2  -4  -8 87199.2 431.590   6
  -2  -4  -8 86289.3 393.229   5
   2   4   8 85690.5 644.145   2
  -2  -4  -9 2803.24 87.6931   6
   2   4   9 2831.59 377.399   1
  -2  -4  -9 2555.55 90.1380   5
   2   4  10 74042.6 708.285   2
   2   4  10 80225.9 1242.43   1
   2   4  11 28905.8 500.165   2
   2   4  11 31654.9 899.928   1
   2   4  12 3581.70 265.508   2
   2   4  13 1222.03 243.463   2
   2   4  14 10.6344 242.374   2
   2   4  15 6596.74 398.548   2
   2   4  16 4282.62 385.480   2
  -3  -4  13 1084.41 338.756   2
  -3  -4  12 5270.98 400.659   2
  -3  -4  11 4879.50 354.987   2
  -3  -4  10 40250.2 709.529   2
  -3  -4   9 8790.31 359.809   2
  -3  -4   8 13825.0 398.418   2
  -3  -4   8 14305.9 428.906   3
  -3  -4   7 586.773 191.773   2
  -3  -4   7 668.159 184.255   6
  -3  -4   7 603.607 207.747   3
  -3  -4   6 10367.0 314.639   6
  -3  -4   6 10088.5 299.479   2
   3   4  -6 10720.0 291.597   4
   3   4  -6 9567.19 283.875   6
  -3  -4   6 10060.6 334.284   3
  -3  -4   5 39233.7 521.244   6
  -3  -4   5 40218.2 539.680   3
  -3  -4   5 40596.8 494.017   2
   3   4  -5 42585.6 475.886   4
   3   4  -5 40906.4 505.306   6
  -3  -4   4 28675.9 421.370   6
   3   4  -4 30191.2 377.327   4
  -3  -4   4 29914.5 392.739   2
  -3  -4   4 27869.8 428.179   3
   3   4  -4 29396.4 410.401   6
  -3  -4   3 6012.24 210.066   6
  -3  -4   3 6121.60 191.664   2
  -3  -4   3 6036.79 225.866   3
   3   4  -3 6264.52 181.709   4
   3   4  -3 5964.62 203.504   6
  -3  -4   2 82137.1 514.307   2
   3   4  -2 82092.7 507.103   4
   3   4  -2 79962.2 592.296   6
  -3  -4   1 77070.9 547.080   6
   3   4  -1 79630.4 477.164   4
  -3  -4   1 81127.0 443.030   2
   3   4  -1 79456.3 558.138   6
   3   4   0 58198.0 450.497   6
   3   4   0 56508.2 403.659   4
  -3  -4   0 55169.0 438.122   6
   3   4   1 188770. 732.136   4
  -3  -4  -1 189999. 418.996   2
  -3  -4  -1 185681. 736.433   6
   3   4   1 189052. 744.573   6
  -3  -4  -2 5263.00 141.480   6
   3   4   2 5041.89 240.427   1
   3   4   2 5432.62 143.561   6
   3   4   2 4887.36 159.492   4
  -3  -4  -3 259981. 738.020   6
   3   4   3 254593. 738.033   6
   3   4   3 255263. 910.878   4
  -3  -4  -4 20568.2 197.756   6
   3   4   4 21296.9 200.614   2
   3   4   4 20581.5 206.863   6
   3   4   4 20829.9 382.570   1
   3   4   4 20345.4 284.858   4
  -3  -4  -5 684.700 56.8189   6
   3   4   5 596.301 81.9919   2
   3   4   5 579.931 119.625   4
   3   4   5 552.552 61.3720   5
   3   4   5 333.176 170.684   1
   3   4   6 1957.99 146.046   4
   3   4   6 1932.56 73.8711   5
   3   4   6 1927.31 112.609   2
   3   4   6 2179.95 225.364   1
  -3  -4  -6 2038.03 57.4295   6
   3   4   7 1224.09 47.8963   5
   3   4   7 1187.98 152.608   4
   3   4   7 1265.53 239.931   1
  -3  -4  -7 994.317 35.3165   6
   3   4   7 1518.85 120.216   2
   3   4   8 25542.3 359.044   2
   3   4   8 26608.4 628.648   1
   3   4   9 115151. 1325.50   1
   3   4   9 111411. 779.000   2
   3   4  10 70428.7 677.278   2
   3   4  10 72165.3 1147.86   1
   3   4  11 12507.2 605.800   1
   3   4  11 12133.9 344.294   2
   3   4  12 5569.52 288.731   2
   3   4  13 15658.3 445.316   2
   3   4  14 35626.6 662.668   2
   3   4  15 2094.50 299.300   2
   3   4  16 663.100 301.055   2
  -4  -4  12 6977.17 452.267   2
  -4  -4  11 24061.8 625.424   2
  -4  -4  10 3501.97 325.635   2
  -4  -4   9 23180.9 541.633   2
  -4  -4   8 1813.70 240.053   2
  -4  -4   7 32500.4 555.607   2
  -4  -4   7 30411.2 541.771   3
  -4  -4   6 32061.5 514.746   2
   4   4  -6 31551.8 548.464   4
  -4  -4   6 32003.0 535.568   3
  -4  -4   5 17959.2 396.477   6
   4   4  -5 17965.9 372.850   6
   4   4  -5 19369.0 430.269   4
  -4  -4   5 18544.1 374.120   2
  -4  -4   5 17863.9 391.267   3
  -4  -4   4 15172.1 346.342   3
  -4  -4   4 14733.9 343.111   6
   4   4  -4 15216.5 331.400   6
   4   4  -4 14977.4 360.499   4
  -4  -4   4 15473.6 318.570   2
   4   4  -3 12370.2 289.648   6
  -4  -4   3 12444.7 298.617   6
   4   4  -3 12360.6 315.527   4
  -4  -4   3 12922.6 265.234   2
   4   4  -2 16929.5 314.244   6
  -4  -4   2 17047.9 317.417   6
   4   4  -2 17155.6 324.394   4
  -4  -4   2 16539.3 267.252   2
  -4  -4   1 6123.61 196.341   6
   4   4  -1 6087.39 196.231   6
   4   4  -1 6525.25 206.434   4
  -4  -4   1 6132.71 161.318   2
   4   4   0 22962.2 323.621   4
  -4  -4   0 23005.0 250.689   2
  -4  -4   0 23545.4 327.248   6
   4   4   0 22845.2 316.944   6
  -4  -4  -1 80508.2 541.596   6
   4   4   1 78948.7 534.878   6
   4   4   1 79872.9 560.324   4
   4   4   2 590738. 5322.65   6
   4   4   2 595104. 1495.85   4
  -4  -4  -3 36607.3 316.260   6
   4   4   3 35935.1 391.725   4
   4   4   3 35316.5 447.402   1
   4   4   3 36062.2 317.906   6
  -4  -4  -4 48541.0 327.423   6
   4   4   4 47624.4 533.894   1
   4   4   4 48229.7 326.152   6
   4   4   4 46571.9 445.885   4
   4   4   5 2283.62 145.616   4
   4   4   5 1887.11 76.9378   6
   4   4   5 1950.18 196.468   1
  -4  -4  -5 2083.51 79.9402   6
  -4  -4  -6 114366. 357.891   6
   4   4   6 116940. 742.256   4
   4   4   6 116541. 623.518   2
   4   4   6 114922. 959.513   1
   4   4   7 36364.4 387.842   2
   4   4   7 36554.0 447.887   4
   4   4   7 36577.3 619.248   1
   4   4   8 16366.1 327.766   4
   4   4   8 15440.3 288.266   2
   4   4   8 16010.7 485.784   1
   4   4   9 1839.45 174.417   2
   4   4   9 2032.53 263.540   3
   4   4   9 2009.95 300.608   1
   4   4  10 30378.6 606.759   3
   4   4  10 29390.9 458.460   2
   4   4  11 3570.41 236.549   2
   4   4  11 3115.95 430.899   1
   4   4  11 3297.96 314.289   3
   4   4  12 9034.33 323.280   2
   4   4  12 9867.58 438.945   3
   4   4  13 32674.4 590.144   2
   4   4  14 3007.66 300.712   2
   4   4  15 20903.5 559.016   2
   4   4  16 5654.67 388.342   2
   4   4  17 446.027 301.421   2
  -5  -4  12 190.520 360.959   2
  -5  -4  11 3473.65 374.351   2
  -5  -4  10 14252.1 507.094   2
  -5  -4   9 5916.04 361.339   2
  -5  -4   8 12497.9 435.887   2
  -5  -4   7 15656.8 442.886   2
   5   4  -6 48959.3 749.221   4
  -5  -4   6 50220.1 678.990   2
  -5  -4   6 48150.1 651.857   3
   5   4  -5 94286.4 992.667   4
  -5  -4   5 94204.3 844.816   2
  -5  -4   5 91058.4 841.663   3
  -5  -4   4 777.962 169.043   2
   5   4  -4 448.707 162.316   6
  -5  -4   4 561.345 197.643   6
  -5  -4   4 737.846 189.594   3
   5   4  -4 340.293 227.337   4
   5   4  -3 11352.5 305.128   6
  -5  -4   3 10452.5 305.468   6
  -5  -4   3 11360.7 285.499   2
  -5  -4   2 876.497 129.996   2
   5   4  -2 822.334 139.517   6
  -5  -4   2 840.416 151.570   6
   5   4  -2 856.775 193.277   4
  -5  -4   1 15362.8 312.940   6
   5   4  -1 15826.7 358.902   4
  -5  -4   1 16092.3 276.618   2
   5   4  -1 15704.1 317.860   6
   5   4   0 5507.51 195.143   6
  -5  -4   0 5394.93 198.823   6
   5   4   0 5560.75 223.738   4
  -5  -4   0 5658.40 173.896   2
  -5  -4  -1 134184. 776.216   6
   5   4   1 133008. 841.897   4
   5   4   1 132515. 765.639   6
   5   4   2 8907.78 211.368   6
  -5  -4  -2 9310.79 216.203   6
   5   4   2 8979.13 250.818   4
   5   4   2 8943.22 416.949   1
  -5  -4  -3 139768. 689.461   6
   5   4   3 136468. 819.304   4
   5   4   3 134733. 837.076   1
  -5  -4  -4 54170.6 404.103   6
   5   4   4 53728.0 522.942   4
   5   4   4 50842.8 528.188   1
   5   4   4 52917.2 392.241   6
  -5  -4  -5 143915. 598.748   6
   5   4   5 144372. 568.667   6
   5   4   5 142757. 845.157   4
   5   4   6 21137.3 349.757   4
   5   4   6 21371.5 422.698   1
   5   4   6 20640.8 184.960   6
   5   4   6 19754.6 211.170   5
   5   4   7 28310.7 416.041   4
   5   4   7 28656.7 520.797   1
   5   4   8 72928.5 611.881   2
   5   4   8 72220.9 887.291   1
   5   4   8 70762.2 849.627   3
   5   4   9 13898.1 310.995   2
   5   4   9 13641.6 332.665   4
   5   4   9 13602.4 471.443   1
   5   4   9 13049.2 440.615   3
   5   4  10 173.475 272.225   3
   5   4  10 91.5464 164.282   4
   5   4  10 191.737 287.473   1
   5   4  10-91.6688 155.422   2
   5   4  11 948.037 327.855   1
   5   4  11 839.683 191.903   2
   5   4  11 960.725 320.532   3
   5   4  12 741.494 331.710   3
   5   4  12 376.305 195.445   2
   5   4  13 23871.9 679.169   3
   5   4  13 23767.3 523.000   2
   5   4  14 45105.5 733.362   2
   5   4  15 4180.10 346.018   2
   5   4  16 5648.62 382.699   2
   5   4  17 1347.20 315.541   2
  -6  -4  11 82.5012 343.491   2
  -6  -4  10 1430.04 316.680   2
  -6  -4   9 766.280 299.384   2
  -6  -4   8 94.8751 265.463   2
  -6  -4   7 20847.7 541.531   2
   6   4  -6 39538.9 750.685   4
  -6  -4   6 39578.3 649.585   2
   6   4  -5 2690.33 334.669   4
  -6  -4   5 2375.41 252.844   2
  -6  -4   5 2172.39 251.911   3
   6   4  -4 86718.4 1009.14   4
  -6  -4   4 89292.1 841.670   2
   6   4  -3 7182.12 288.010   6
   6   4  -3 7264.96 306.187   5
  -6  -4   3 7414.09 279.830   2
   6   4  -2 71843.2 861.765   4
  -6  -4   2 70113.2 667.069   2
   6   4  -1 1415.04 177.701   6
  -6  -4   1 1604.48 178.772   6
   6   4  -1 1358.78 242.139   4
  -6  -4   1 1693.73 166.237   2
   6   4   0 10215.9 283.552   6
  -6  -4   0 9890.38 281.749   6
   6   4   0 10466.2 345.011   4
  -6  -4   0 10725.7 259.622   2
  -6  -4  -1 165261. 962.110   6
   6   4   1 164675. 957.736   6
   6   4   1 164460. 1085.37   4
  -6  -4  -2 6727.32 215.683   6
   6   4   2 7410.67 351.099   1
   6   4   2 6974.10 261.673   4
   6   4   2 6422.51 212.596   6
   6   4   3 59268.5 554.099   1
   6   4   3 59040.7 612.286   4
   6   4   3 60249.9 525.356   6
   6   4   4 1444.34 111.113   6
   6   4   4 1265.47 161.384   4
   6   4   4 1278.64 114.913   5
   6   4   4 1409.07 146.704   1
   6   4   5 3499.12 142.429   5
   6   4   5 3314.26 197.605   4
   6   4   5 3492.10 187.492   1
   6   4   5 3530.93 134.625   6
   6   4   6 136941. 571.672   6
   6   4   6 138729. 912.060   4
   6   4   6 131771. 924.401   1
   6   4   6 133675. 686.758   5
   6   4   7 213863. 578.864   6
   6   4   7 213990. 1278.25   1
   6   4   8 12775.4 397.638   1
   6   4   8 12531.8 331.079   4
   6   4   8 12579.2 444.474   3
   6   4   9 17934.4 490.869   1
   6   4   9 17921.1 549.373   3
   6   4  10 2087.61 341.710   3
   6   4  10 1911.00 217.578   4
   6   4  10 2109.69 306.154   1
   6   4  11 22053.4 453.491   4
   6   4  11 21464.8 440.133   2
   6   4  11 22142.3 661.177   3
   6   4  12 17139.2 426.889   2
   6   4  12 18567.9 650.644   3
   6   4  13 3297.82 444.914   3
   6   4  13 2960.46 273.282   2
   6   4  14 844.080 388.331   3
   6   4  14 61.0162 251.590   2
   6   4  15 7961.21 401.748   2
   6   4  16 901.025 292.794   2
   6   4  17 8394.12 460.885   2
  -7  -4  10 216.223 343.778   2
  -7  -4   9 2737.50 371.727   2
  -7  -4   8 2177.31 337.762   2
  -7  -4   7 3893.68 346.990   2
   7   4  -6 22605.0 630.021   4
  -7  -4   6 21306.8 547.874   2
   7   4  -5 28946.9 682.807   4
  -7  -4   5 28299.5 575.195   2
   7   4  -4 19054.9 565.338   4
  -7  -4   4 19159.1 455.468   2
   7   4  -3 44015.0 785.835   4
  -7  -4   3 43730.5 627.143   2
  -7  -4   2 539.845 196.985   2
   7   4  -2 294.085 286.126   4
   7   4  -1 152718. 1119.40   5
   7   4  -1 154448. 1128.72   6
   7   4  -1 164116. 1370.10   4
  -7  -4   1 161360. 1065.47   2
   7   4   0 153261. 1081.85   6
   7   4   0 152650. 1067.89   5
  -7  -4   0 156082. 1010.07   2
   7   4   1 962.563 180.885   6
   7   4   1 1446.86 167.235   5
   7   4   1 1413.27 235.304   4
  -7  -4  -1 1371.14 186.827   2
   7   4   2 3487.66 195.054   5
   7   4   2 3209.93 246.922   4
   7   4   2 2934.35 195.428   6
  -7  -4  -2 3176.22 210.646   2
   7   4   3 1269.78 153.828   6
   7   4   3 1275.54 136.943   1
   7   4   3 1807.48 153.098   5
   7   4   3 1458.01 195.512   4
   7   4   4 18365.5 329.699   6
   7   4   4 18268.1 329.396   5
   7   4   4 19157.6 404.555   4
   7   4   4 18749.3 307.165   1
   7   4   5 26938.3 386.660   5
   7   4   5 27927.4 362.833   6
   7   4   5 27852.1 464.789   4
   7   4   5 28352.0 379.393   1
   7   4   6 40983.7 392.462   6
   7   4   6 40472.4 468.635   5
   7   4   6 41620.6 565.317   4
   7   4   6 41572.4 496.421   1
   7   4   7 475.350 82.7315   6
   7   4   7 487.300 121.735   5
   7   4   7 553.378 181.872   4
   7   4   7 410.833 161.373   1
   7   4   8 83326.4 436.109   5
   7   4   8 90932.2 868.705   1
   7   4   8 92553.4 824.935   4
   7   4   8 84476.7 371.199   6
   7   4   9 1780.61 252.471   1
   7   4   9 1235.48 338.822   3
   7   4   9 1579.02 212.131   4
   7   4  10 36555.7 676.729   1
   7   4  10 37316.5 577.225   4
   7   4  10 36197.0 809.566   3
   7   4  11 10334.7 462.674   1
   7   4  11 9417.38 343.070   4
   7   4  11 9256.25 542.697   3
   7   4  12 16347.8 444.464   4
   7   4  12 15675.5 657.061   3
   7   4  13 19456.9 713.646   3
   7   4  14 5036.94 520.979   3
   7   4  15-62.5047 398.276   3
  -8  -4   9 71.0334 338.869   2
  -8  -4   8 28801.4 753.662   2
  -8  -4   7 7562.51 432.249   2
  -8  -4   6 3.29507 289.401   2
   8   4  -6-123.918 351.481   4
   8   4  -5 1462.54 344.251   4
  -8  -4   5 1444.89 267.198   2
   8   4  -4 3659.12 366.097   4
  -8  -4   4 2937.66 287.298   2
  -8  -4   3 530.482 227.028   2
   8   4  -3 859.138 303.957   4
   8   4  -2 29603.5 695.621   4
  -8  -4   2 29902.3 560.285   2
   8   4  -1 42889.5 807.638   4
  -8  -4   1 43581.3 641.477   2
   8   4   0 47717.1 819.935   4
  -8  -4   0 45910.8 632.684   2
   8   4   0 48693.5 692.993   5
   8   4   1 105095. 963.538   6
   8   4   1 103167. 944.316   5
   8   4   1 107485. 1116.26   4
  -8  -4  -1 103978. 923.370   2
   8   4   2 433.573 182.328   6
   8   4   2 283.671 249.842   1
  -8  -4  -2 148.142 205.134   2
   8   4   2 326.643 178.458   5
   8   4   2 221.373 227.722   4
   8   4   3 38419.0 558.010   6
   8   4   3 38009.6 548.845   5
   8   4   3 38561.3 626.091   4
   8   4   3 37947.3 430.741   1
   8   4   4 525.498 156.574   6
   8   4   4 725.288 156.155   5
   8   4   4 620.722 115.917   1
   8   4   4 569.649 208.393   4
   8   4   5 37310.2 486.420   6
   8   4   5 36244.3 508.108   5
   8   4   5 37038.8 587.079   4
   8   4   5 38417.6 400.690   1
   8   4   6 36827.1 497.959   5
   8   4   6 36057.9 445.963   6
   8   4   6 36964.1 571.581   4
   8   4   6 36097.7 413.207   1
   8   4   7 58553.2 505.009   6
   8   4   7 60637.1 600.615   5
   8   4   7 57933.7 575.993   1
   8   4   7 62304.4 735.089   4
   8   4   8 4638.36 268.288   4
   8   4   8 4319.95 223.676   1
   8   4   9 2473.66 234.009   4
   8   4   9 2040.50 214.227   1
   8   4   9 2159.77 388.565   3
   8   4  10 2111.44 418.214   3
   8   4  10 1756.70 237.350   1
   8   4  10 2155.67 248.834   4
   8   4  11 77252.6 855.160   4
   8   4  11 75593.4 1199.15   3
   8   4  12 54245.7 753.077   4
   8   4  12 52601.7 1042.96   3
   8   4  13 163.895 430.991   3
   8   4  13 116.183 229.381   4
   8   4  14 4199.01 517.970   3
   8   4  15-173.753 487.656   3
  -9  -4   9 14996.8 657.927   2
  -9  -4   8 2027.51 420.648   2
  -9  -4   7 18529.1 649.041   2
  -9  -4   6 18209.0 601.415   2
  -9  -4   5-102.629 296.673   2
   9   4  -5 250.085 347.453   4
  -9  -4   4 4463.41 345.545   2
   9   4  -4 4410.50 422.030   4
   9   4  -3 5351.60 426.396   4
  -9  -4   3 4968.39 330.816   2
   9   4  -2 4398.79 391.119   4
  -9  -4   2 4373.15 311.514   2
   9   4  -1 46519.6 885.638   4
  -9  -4   1 42983.1 697.330   2
   9   4   0 71758.7 1038.35   4
  -9  -4   0 70252.3 845.988   2
   9   4   1 7285.83 418.490   4
  -9  -4  -1 8167.60 369.697   2
   9   4   2 16582.5 452.802   6
   9   4   2 15086.9 426.925   5
   9   4   2 16142.1 521.761   4
   9   4   2 17874.6 487.151   1
  -9  -4  -2 17025.1 450.014   2
   9   4   3 3580.76 271.701   6
   9   4   3 3133.94 263.716   5
   9   4   3 3624.78 321.534   4
   9   4   4 203288. 1323.42   6
   9   4   4 200422. 1450.58   4
   9   4   5 59155.1 693.557   6
   9   4   5 58746.6 709.158   5
   9   4   5 59521.3 802.800   4
   9   4   6 216.283 135.345   6
   9   4   6 11.2107 157.752   5
   9   4   6 150.538 224.446   4
   9   4   7 2244.88 179.014   6
   9   4   7 2422.11 204.712   5
   9   4   7 2646.64 244.931   4
   9   4   8 1410.27 224.080   4
   9   4   9 7776.26 335.168   4
   9   4  10 21905.4 503.295   4
   9   4  10 22469.1 701.320   3
   9   4  11 15201.7 446.598   4
   9   4  11 15758.8 652.346   3
   9   4  12 6325.63 354.228   4
   9   4  12 5752.47 515.978   3
   9   4  13 31656.9 620.480   4
   9   4  13 33119.3 924.169   3
   9   4  14 307.852 471.294   3
   9   4  14 292.475 242.353   4
   9   4  15 12560.7 749.724   3
 -10  -4   8 16880.3 704.618   2
 -10  -4   7 13184.9 608.677   2
 -10  -4   6 812.989 351.147   2
  10   4  -5 8940.51 520.023   4
 -10  -4   5 8786.59 486.947   2
  10   4  -4 11206.1 566.210   4
 -10  -4   4 10435.2 498.882   2
  10   4  -3 47875.0 954.129   4
 -10  -4   3 43623.9 820.050   2
  10   4  -2 13929.2 601.880   4
 -10  -4   2 12010.6 458.439   2
 -10  -4   1 845.370 254.238   2
  10   4  -1 726.348 353.098   4
 -10  -4   0 416.062 254.060   2
  10   4   0 371.804 326.067   4
  10   4   1 3327.48 387.772   4
 -10  -4  -1 3631.99 317.562   2
 -10  -4  -2 1170.04 309.575   2
  10   4   2 700.398 324.098   4
  10   4   3 43923.2 809.148   4
  10   4   4 18320.3 497.033   6
  10   4   4 17490.5 468.766   5
  10   4   4 19346.7 580.231   4
  10   4   5 40984.2 660.050   6
  10   4   5 39918.6 637.989   5
  10   4   5 40514.5 739.446   4
  10   4   6 51418.5 691.109   6
  10   4   6 50059.4 785.238   4
  10   4   7 5611.97 293.462   5
  10   4   7 4563.82 320.472   4
  10   4   8 13938.1 445.073   4
  10   4   9 179.237 220.927   4
  10   4  10 16181.2 476.712   4
  10   4  11 13490.9 452.034   4
  10   4  11 14060.8 637.584   3
  10   4  12 17055.1 502.781   4
  10   4  12 17093.6 695.062   3
  10   4  13 465.729 453.989   3
  10   4  13 546.879 252.165   4
  10   4  14 11053.1 433.402   4
  10   4  14 11958.3 700.528   3
  10   4  15-130.718 518.055   3
 -11  -4   6 8407.42 538.185   2
 -11  -4   5 979.462 380.891   2
  11   4  -5 1690.76 419.056   4
  11   4  -4 19611.8 714.369   4
 -11  -4   4 19504.7 671.276   2
 -11  -4   3 199.043 335.324   2
  11   4  -3 402.358 390.675   4
  11   4  -2 42209.9 936.904   4
 -11  -4   2 41162.8 826.444   2
  11   4  -1 16279.8 629.158   4
 -11  -4   1 15919.6 544.601   2
 -11  -4   0 305.956 276.218   2
  11   4   0 366.771 344.029   4
 -11  -4  -1 350.342 269.814   2
  11   4   1 248.308 313.898   4
 -11  -4  -2 506.844 261.747   2
  11   4   2 249.249 324.013   4
  11   4   3 6223.24 442.533   4
 -11  -4  -3 7593.98 395.471   2
  11   4   4 39106.8 794.281   4
  11   4   5 67742.2 990.264   4
  11   4   6 743.295 225.626   5
  11   4   6 635.772 294.188   4
  11   4   7 7114.35 382.230   4
  11   4   8 9686.34 434.049   4
  11   4   9 63402.9 905.342   4
  11   4  10 12161.3 464.956   4
  11   4  11 241.710 247.441   4
  11   4  12 2641.37 326.563   4
  11   4  13 785.216 266.444   4
  11   4  14 3699.81 350.521   4
 -12  -4   5 834.852 401.958   2
 -12  -4   4 2336.60 408.731   2
  12   4  -4 2562.88 438.345   4
  12   4  -3 39642.1 956.540   4
 -12  -4   3 38255.6 883.201   2
  12   4  -2 25423.6 790.722   4
 -12  -4   2 22685.7 685.487   2
  12   4  -1 5069.49 494.868   4
 -12  -4   1 5215.43 425.649   2
 -12  -4   0 968.288 328.394   2
  12   4   0 1393.49 419.928   4
  12   4   1 22052.0 706.384   4
 -12  -4  -1 21741.0 618.221   2
  12   4   2 45097.9 935.879   4
 -12  -4  -2 45859.9 823.616   2
  12   4   3 9171.78 521.044   4
 -12  -4  -3 10445.2 480.004   2
  12   4   4 2552.69 383.039   4
  12   4   5 2702.96 352.242   4
  12   4   6 3901.87 363.133   4
  12   4   7 1040.26 314.383   4
  12   4   8 30548.2 703.288   4
  12   4   9 471.130 301.752   4
  12   4  10 20563.3 601.991   4
  12   4  11 18087.1 560.598   4
  12   4  12 1355.51 296.174   4
  12   4  13 4686.06 365.652   4
  12   4  14 148.418 265.608   4
 -13  -4   4 3126.00 436.813   2
  13   4  -4 2380.66 466.585   4
 -13  -4   3 863.148 361.405   2
  13   4  -3 1467.22 409.778   4
  13   4  -2 3799.36 477.402   4
 -13  -4   2 3944.93 437.124   2
  13   4  -1 9365.56 570.669   4
 -13  -4   1 7607.14 494.389   2
  13   4   0 4541.33 463.916   4
 -13  -4   0 4644.08 442.528   2
  13   4   1 21909.6 752.495   4
 -13  -4  -1 20814.0 654.308   2
 -13  -4  -2 1273.79 379.271   2
  13   4   2 447.482 394.662   4
  13   4   3 29534.4 807.671   4
 -13  -4  -3 32301.7 746.355   2
  13   4   4 9041.94 551.177   4
 -13  -4  -4 10598.7 505.078   2
  13   4   5 2687.47 415.386   4
  13   4   6 697.637 309.406   4
  13   4   7 277.698 301.978   4
  13   4   8 3461.57 382.232   4
  13   4   9 32857.0 764.690   4
  13   4  10 15761.1 577.409   4
  13   4  11 3132.06 356.647   4
  13   4  12 6454.03 411.438   4
  13   4  13 6674.27 421.504   4
  13   4  14 15255.5 571.443   4
 -14  -4   2 1130.27 380.513   2
  14   4  -2 765.894 403.030   4
 -14  -4   1 169.120 326.732   2
  14   4  -1-58.5875 367.311   4
 -14  -4   0 1842.04 372.471   2
  14   4   0 1169.26 415.669   4
  14   4   1 3975.53 488.591   4
 -14  -4  -1 3281.06 421.031   2
  14   4   2 44932.7 1025.13   4
 -14  -4  -2 43432.0 907.656   2
  14   4   3 11484.5 637.458   4
 -14  -4  -3 11424.3 548.356   2
  14   4   4 5952.60 485.025   4
 -14  -4  -4 6098.97 476.160   2
 -14  -4  -5 1954.71 400.190   2
  14   4   5 977.195 390.294   4
  14   4   6 11525.0 560.623   4
  14   4   7 17246.8 649.531   4
  14   4   8 2384.51 394.830   4
  14   4   9 505.954 349.434   4
  14   4  10 4386.69 417.289   4
  14   4  11 6805.87 457.852   4
  14   4  12 3346.03 369.339   4
  14   4  13 6453.52 440.465   4
  14   4  14 912.191 330.646   4
  15   4   0 4355.62 476.353   4
 -15  -4   0 5183.59 453.240   2
 -15  -4  -1 5228.51 496.152   2
  15   4   1 5135.44 528.583   4
 -15  -4  -2 959.326 383.138   2
  15   4   2 738.287 451.180   4
  15   4   3 11778.4 654.899   4
 -15  -4  -3 11666.0 572.396   2
  15   4   4 6604.61 546.237   4
 -15  -4  -4 7081.89 523.794   2
  15   4   5 9225.30 586.776   4
 -15  -4  -5 10219.0 569.686   2
  15   4   6 8474.52 547.595   4
 -15  -4  -6 9422.18 562.345   2
  15   4   7 2598.57 443.678   4
  15   4   8 17551.0 682.230   4
  15   4   9 2071.76 394.860   4
  15   4  10 128.759 316.650   4
  15   4  11 836.729 342.088   4
  15   4  12-310.712 324.690   4
  15   4  13 5643.15 441.395   4
 -16  -4  -2 3058.12 443.608   2
 -16  -4  -3 322.671 386.917   2
 -16  -4  -4 2563.29 450.619   2
 -16  -4  -5 1691.69 455.647   2
  16   4   5 939.227 443.752   4
  16   4   6 8485.20 577.842   4
 -16  -4  -6 10218.7 579.557   2
  16   4   7 23965.6 822.892   4
  16   4   8 464.651 425.090   4
  16   4   9 4783.77 482.186   4
  16   4  10 847.121 367.807   4
  16   4  11 3481.41 459.708   4
 -17  -4  -7 1818.19 450.738   2
  13  -5   9 170.708 392.732   3
  13  -5   8 92.8496 402.963   3
  13  -5   5 6194.52 534.286   4
  13  -5   4 542.271 423.718   4
  13  -5   3 5862.25 519.149   4
 -13   5  -3 7152.14 701.694   2
  13  -5   2 1922.90 482.454   4
  12  -5  10 3290.78 472.951   3
  12  -5   9 3822.23 463.663   3
  12  -5   8 9166.19 557.170   3
  12  -5   7 867.888 403.747   3
  12  -5   6 1575.15 387.205   3
  12  -5   5 5114.79 499.896   4
  12  -5   4 1264.26 424.487   4
  12  -5   3 536.940 429.107   4
  12  -5   2 7780.32 578.841   4
 -12   5  -2 8874.68 655.530   2
 -12   5  -1 1812.03 544.346   2
  12  -5   1 727.087 456.530   4
  12  -5   0 19074.3 782.259   4
 -12   5   0 20781.0 813.452   2
  12  -5  -1 9727.63 644.038   4
 -12   5   1 12086.7 706.536   2
 -11   5 -12 4934.12 467.082   0
 -11   5 -11 3692.26 388.259   0
  11  -5  11 3618.93 468.971   3
  11  -5  10 2425.08 430.292   3
 -11   5 -10 2020.83 335.272   0
 -11   5  -9 5472.85 437.159   0
  11  -5   9 6548.07 494.345   3
  11  -5   8 2344.29 423.286   3
  11  -5   7 25834.3 720.326   3
  11  -5   6 11874.9 551.547   4
  11  -5   6 12018.1 541.669   3
  11  -5   5 296.633 343.391   3
  11  -5   5 606.456 362.658   4
  11  -5   4 254.884 404.569   4
  11  -5   3 413.782 409.292   4
  11  -5   2 7462.55 557.512   4
  11  -5   1 16607.0 705.266   4
 -11   5  -1 18458.7 760.312   2
  11  -5   0 5019.42 520.413   4
 -11   5   0 6209.53 552.322   2
  11  -5  -1 6162.55 554.110   4
 -11   5   1 7687.56 575.047   2
  11  -5  -2 7127.82 587.309   4
 -11   5   2 6938.43 573.361   2
  11  -5  -3 7153.41 588.304   4
 -11   5   3 6082.83 574.047   2
 -10   5 -12 294.359 286.280   0
  10  -5  12 141.581 404.342   3
  10  -5  11 313.674 385.954   3
 -10   5 -11 14.1049 283.809   0
 -10   5 -10 249.791 299.683   0
  10  -5  10-45.1517 380.204   3
  10  -5   9 7484.64 503.225   3
 -10   5  -9 7850.78 467.518   0
 -10   5  -8 29261.5 750.598   0
  10  -5   8 28502.3 739.319   3
  10  -5   7 5365.94 417.784   3
 -10   5  -7 5401.58 410.380   0
  10  -5   6 16894.2 573.540   3
 -10   5  -6 17172.5 605.104   0
  10  -5   5 8488.77 486.217   4
  10  -5   5 6670.41 421.640   3
  10  -5   4 8939.34 511.895   4
  10  -5   4 7993.42 442.420   3
  10  -5   3 18600.9 677.871   4
  10  -5   3 19311.7 585.391   3
  10  -5   2-39.9300 362.396   4
  10  -5   1 4669.07 477.537   4
  10  -5   0 14728.6 655.843   4
 -10   5   0 17988.1 725.275   2
  10  -5  -1 2446.55 487.225   4
 -10   5   1 3505.76 502.889   2
 -10   5   2 651.342 452.307   2
  10  -5  -2 514.971 419.267   4
  10  -5  -3 4417.30 528.702   4
 -10   5   3 4359.76 494.271   2
 -10   5   4 2451.77 459.179   2
  10  -5  -4 3532.95 500.997   4
  10  -5  -5 31157.1 979.184   4
 -10   5   5 31456.1 913.653   2
   9  -5  13 3476.22 526.834   3
   9  -5  12 1341.99 418.958   3
   9  -5  11 2545.43 451.096   3
   9  -5  10 5658.05 478.135   3
   9  -5   9 226.500 350.664   3
   9  -5   8 2549.18 389.668   3
  -9   5  -7 26332.0 662.545   0
   9  -5   7 24571.7 650.968   3
   9  -5   6 2089.91 331.615   4
   9  -5   6 2778.51 348.339   3
  -9   5  -6 2159.28 302.194   0
  -9   5  -5 4558.96 358.807   0
   9  -5   5 4770.86 420.083   4
   9  -5   5 4473.02 357.472   3
   9  -5   4 18876.8 532.805   3
  -9   5  -4 18736.7 584.466   0
   9  -5   3 28976.5 746.905   4
   9  -5   3 27227.0 611.976   3
   9  -5   2 60346.2 1055.72   4
   9  -5   2 58615.6 830.174   3
   9  -5   1 6790.95 503.431   4
  -9   5   0 2454.11 434.825   2
   9  -5   0 1322.80 377.590   4
  -9   5   1 1171.79 381.066   2
   9  -5  -1 1028.74 396.574   4
   9  -5  -2 1230.10 404.804   4
  -9   5   2 1721.56 428.473   2
   9  -5  -3 6101.13 542.600   4
  -9   5   3 5702.44 507.948   2
   9  -5  -4 15428.8 692.258   4
  -9   5   4 17394.2 680.152   2
  -9   5   5 1385.89 392.918   2
   9  -5  -5 961.648 476.860   4
   9  -5  -6 8426.01 620.510   4
  -9   5   6 8181.14 564.871   2
  -9   5   7 1873.63 451.380   2
   9  -5  -7 1288.89 525.993   4
   8  -5  13 2684.91 506.191   3
   8  -5  12 4687.82 510.518   3
   8  -5  11 1830.49 420.005   3
   8  -5  10 13920.7 617.516   3
   8  -5   9 22782.7 700.424   3
   8  -5   8 12755.2 540.194   3
   8  -5   7 160.695 302.524   3
   8  -5   6 421.954 275.446   3
   8  -5   6 780.378 265.594   4
  -8   5  -5 87.4594 234.461   0
   8  -5   5 39.3688 282.105   4
   8  -5   5 115.319 258.477   3
  -8   5  -4 32910.3 706.778   0
   8  -5   4 33652.9 649.515   3
  -8   5  -3 36747.7 744.007   0
   8  -5   3 35842.9 653.913   3
   8  -5   2 1542.28 263.704   3
   8  -5   2 1001.93 358.327   4
   8  -5   1 43048.4 857.808   4
   8  -5   1 42314.8 654.530   3
   8  -5   0 6264.38 465.435   4
  -8   5   1 15222.4 586.634   2
  -8   5   2 4930.51 462.160   2
  -8   5   3 1749.17 355.512   2
  -8   5   4 14279.2 600.513   2
  -8   5   5 12662.3 579.522   2
  -8   5   6 5704.31 470.624   2
  -8   5   7 1522.94 400.624   2
  -8   5   8 1471.84 424.572   2
   7  -5  14 973.389 508.306   3
   7  -5  13 3368.01 513.460   3
   7  -5  12 245.903 405.010   3
   7  -5  11 25198.0 784.362   3
   7  -5  10 23690.1 728.448   3
   7  -5   9 849.610 361.843   3
   7  -5   8 29638.6 702.630   3
   7  -5   7 1218.13 310.319   3
   7  -5   6 5284.87 307.741   4
   7  -5   6 5478.38 366.229   3
   7  -5   5 5827.32 375.821   4
   7  -5   5 5366.24 345.381   3
   7  -5   4 1115.52 266.615   3
   7  -5   4 1547.02 322.728   4
  -7   5  -3 15517.5 479.041   0
   7  -5   3 16771.2 558.036   4
   7  -5   3 15238.4 452.691   3
  -7   5  -2 39101.0 487.781   1
   7  -5   2 38488.9 615.603   3
  -7   5  -2 40027.9 734.789   0
  -7   5  -1 16474.3 349.014   1
   7  -5   1 17578.7 571.821   4
   7  -5   1 17916.6 434.862   3
  -7   5   0 27545.0 460.048   1
   7  -5   0 28814.0 502.860   3
  -7   5   1 1248.36 393.777   2
  -7   5   1 661.347 186.993   1
  -7   5   2 41411.7 647.282   1
  -7   5   2 40849.1 814.324   2
  -7   5   3 78855.9 946.361   1
  -7   5   3 74163.3 1068.81   2
  -7   5   4 434.268 330.016   2
  -7   5   4 278.344 252.484   1
  -7   5   5 805.386 336.759   2
  -7   5   5 820.637 280.495   1
  -7   5   6 86.7854 312.561   2
  -7   5   7 482.892 325.289   2
  -7   5   8 6481.17 484.573   2
  -7   5   9 13176.9 648.377   2
   6  -5  14 1417.52 532.615   3
   6  -5  13 1530.72 480.485   3
   6  -5  12 4425.57 504.416   3
   6  -5  11 189.271 412.348   3
   6  -5  10 11343.5 559.780   3
   6  -5   9 63270.4 998.256   3
   6  -5   8 879.356 310.354   3
  -6   5  -7 12048.9 804.329   1
   6  -5   7 21256.4 559.345   3
   6  -5   6 447.679 269.716   3
   6  -5   6 353.411 188.310   4
  -6   5  -6-168.536 431.555   1
  -6   5  -5 59652.4 769.022   1
   6  -5   5 59305.9 759.804   4
   6  -5   5 59042.6 793.817   3
   6  -5   4 45681.7 719.177   4
   6  -5   4 44697.9 667.149   3
   6  -5   3 3526.71 353.711   4
   6  -5   3 2978.85 260.653   3
  -6   5  -3 2863.28 208.671   1
  -6   5  -2 4805.50 222.508   1
   6  -5   2 4895.29 264.974   3
  -6   5  -1 9795.70 386.461   0
  -6   5  -1 8747.68 269.215   1
   6  -5   1 9227.80 318.227   3
   6  -5   0-17.0000 175.921   3
  -6   5   0 197.250 142.474   1
  -6   5   1 29549.4 499.465   1
  -6   5   1 30665.5 679.830   2
  -6   5   2 60401.4 918.973   2
  -6   5   2 59449.6 742.396   1
  -6   5   3 22556.8 513.770   1
  -6   5   3 21029.8 593.128   2
  -6   5   4 47830.6 790.242   1
  -6   5   4 42398.3 785.458   2
  -6   5   5 900.532 304.452   2
  -6   5   5 431.329 306.801   1
  -6   5   6 9296.42 486.668   2
  -6   5   6 9850.89 489.667   1
  -6   5   7 1050.06 323.307   2
  -6   5   7 1613.87 354.445   1
  -6   5   8 4028.23 392.794   2
  -6   5   9 8558.65 494.532   2
  -6   5  10 8754.53 554.718   2
   5  -5  15 100.541 489.659   3
   5  -5  14 2144.46 491.850   3
   5  -5  13 201.155 444.236   3
   5  -5  12 15262.2 699.418   3
   5  -5  11 11152.4 590.370   3
   5  -5  10 19334.2 663.082   3
   5  -5   9 2315.47 364.811   3
   5  -5   8 8498.38 290.373   6
  -5   5  -8 8772.65 292.891   5
   5  -5   8 9547.50 449.098   3
   5  -5   7 380.191 163.125   6
   5  -5   7 127.330 269.046   3
  -5   5  -7 69.3430 140.862   5
   5  -5   6 72404.4 754.309   6
  -5   5  -6 73521.6 764.254   5
   5  -5   6 76113.1 915.965   3
   5  -5   5 22190.6 441.270   6
  -5   5  -5 23311.7 451.964   5
   5  -5   5 21935.8 445.317   4
   5  -5   5 24045.6 527.062   3
  -5   5  -4 47800.1 627.164   5
  -5   5  -4 46815.5 714.868   1
   5  -5   4 49307.1 678.157   4
   5  -5   4 50134.3 671.179   3
  -5   5  -3 35862.8 514.377   1
  -5   5  -3 33069.8 538.665   5
   5  -5   3 32566.9 525.833   5
   5  -5   3 35130.9 617.585   4
   5  -5   3 35325.2 543.651   3
  -5   5  -2 7049.61 300.143   5
  -5   5  -2 7122.15 249.762   1
   5  -5   2 7097.99 298.544   5
   5  -5   2 7595.19 290.803   3
  -5   5  -1 5312.63 284.107   5
   5  -5   1 5715.49 279.937   5
  -5   5  -1 5355.53 229.668   1
   5  -5   1 5633.60 249.084   3
   5  -5   0 517.469 168.027   3
  -5   5   0 637.471 148.499   1
   5  -5   0 512.713 192.451   5
  -5   5   0 393.383 184.812   5
  -5   5   0 362.751 190.437   0
   5  -5  -1 1000.72 162.674   3
  -5   5   1 546.764 215.588   5
  -5   5   1 962.457 176.665   1
   5  -5  -1 842.391 213.448   5
  -5   5   2 46092.4 631.992   1
  -5   5   2 47654.8 760.425   2
  -5   5   3 83699.6 908.053   1
  -5   5   3 81997.0 981.443   2
  -5   5   4 4876.67 323.825   1
  -5   5   4 4284.07 375.287   2
  -5   5   5 19958.1 559.041   1
  -5   5   5 18696.3 544.624   2
  -5   5   6 283.769 262.168   2
  -5   5   6 422.630 308.217   1
  -5   5   7 54541.5 1004.99   1
  -5   5   7 52988.5 875.903   2
  -5   5   8 24527.7 774.142   1
  -5   5   8 23586.3 640.901   2
  -5   5   9 1366.12 323.525   2
  -5   5  10 981.578 370.963   2
  -5   5  11-107.510 368.956   2
   4  -5  15 2036.00 522.059   3
   4  -5  14 537.232 476.296   3
   4  -5  13 23928.7 861.695   3
   4  -5  12 1028.45 461.043   3
   4  -5  11 3167.88 457.435   3
   4  -5  10 17583.4 625.793   3
   4  -5   9 1342.30 337.811   3
   4  -5   8 403.665 148.785   6
   4  -5   8 233.982 280.535   3
  -4   5  -8 225.439 152.393   5
  -4   5  -7 6672.32 260.287   5
   4  -5   7 6212.17 262.411   6
   4  -5   7 6664.10 368.539   3
   4  -5   6 25.7289 149.686   6
   4  -5   6 8.25076 249.855   3
  -4   5  -6 145.679 144.172   5
  -4   5  -5 87168.1 767.955   5
   4  -5   5 86211.9 685.651   4
   4  -5   5 88387.3 789.568   6
  -4   5  -4 108308. 844.488   5
   4  -5   4 109129. 874.007   4
   4  -5   4 110649. 919.847   3
   4  -5   3 264.374 181.827   3
  -4   5  -3 627.041 150.161   5
  -4   5  -3 285.501 210.336   1
   4  -5   3 368.755 205.798   4
  -4   5  -2 41826.1 555.209   1
  -4   5  -2 40261.0 551.217   5
   4  -5   2 40535.1 547.042   5
   4  -5   2 41917.4 530.302   3
   4  -5   1 27087.1 470.757   5
  -4   5  -1 26757.8 472.387   5
   4  -5   1 26940.1 408.741   3
  -4   5  -1 26866.7 436.059   1
  -4   5   0 98002.4 908.917   5
   4  -5   0 99491.8 703.221   3
   4  -5   0 98245.1 890.585   5
  -4   5   1 54625.6 716.482   5
   4  -5  -1 52007.9 685.682   5
  -4   5   1 53243.0 619.328   1
   4  -5  -1 55525.7 505.761   3
  -4   5   1 51254.2 684.042   0
  -4   5   2 6076.36 291.817   5
   4  -5  -2 6036.19 299.467   5
  -4   5   2 6469.60 276.038   1
   4  -5  -2 6696.48 200.502   3
  -4   5   2 6497.66 318.701   2
  -4   5   3 1386.49 225.065   5
   4  -5  -3 1372.33 217.952   5
  -4   5   3 1827.44 249.066   2
   4  -5  -3 1611.82 120.332   3
  -4   5   3 975.658 206.081   1
  -4   5   4 15230.8 462.039   5
   4  -5  -4 14026.1 437.106   5
  -4   5   4 14861.4 431.701   1
  -4   5   4 13616.2 434.101   2
  -4   5   5 251.271 226.766   2
  -4   5   5 256.225 242.603   1
  -4   5   6 52638.5 892.226   1
  -4   5   6 50848.2 764.992   2
  -4   5   7 18378.7 612.960   1
  -4   5   7 17677.0 511.339   2
  -4   5   8 16146.4 627.065   1
  -4   5   8 13874.0 482.707   2
  -4   5   9 32388.2 898.793   1
  -4   5   9 32027.1 707.403   2
  -4   5  10 131.586 300.250   2
  -4   5  11 3779.28 413.819   2
  -4   5  12 1165.07 345.084   2
   3  -5  14 6727.88 611.493   3
   3  -5  13 1568.56 483.994   3
   3  -5  12 21997.3 772.946   3
   3  -5  11 35775.2 873.118   3
   3  -5  10 1489.85 362.984   3
  -3   5  -9 3438.47 210.372   5
   3  -5   9 4181.45 370.599   3
   3  -5   9 3672.35 235.754   6
  -3   5  -8 6154.16 247.830   5
   3  -5   8 5891.03 392.865   3
   3  -5   8 6136.60 252.746   6
   3  -5   7 31077.7 476.904   6
  -3   5  -7 31569.0 471.426   5
   3  -5   7 32279.6 628.716   3
   3  -5   6 33145.3 479.305   6
  -3   5  -6 33702.0 469.189   5
   3  -5   6 35619.8 612.526   3
   3  -5   5 25040.1 413.001   6
  -3   5  -5 24994.1 404.043   5
   3  -5   5 25697.5 497.199   3
  -3   5  -4 953.345 144.865   5
   3  -5   4 920.290 210.734   3
   3  -5   4 906.030 159.379   4
  -3   5  -3 82203.3 700.394   5
   3  -5   3 83551.1 736.628   3
  -3   5  -2 25556.8 408.135   5
  -3   5  -2 27249.8 520.314   1
   3  -5   2 26842.3 409.521   3
  -3   5  -1 88642.5 772.687   1
  -3   5  -1 87972.8 763.331   5
   3  -5   1 85001.8 728.420   5
   3  -5   1 84847.4 651.850   3
  -3   5   0 16180.2 360.142   5
   3  -5   0 15901.5 345.777   5
  -3   5   0 17034.7 369.489   1
   3  -5   0 16201.0 290.430   3
  -3   5   1 121668. 955.160   5
   3  -5  -1 118053. 913.375   5
  -3   5   1 121020. 900.654   1
   3  -5  -1 119784. 670.873   3
   3  -5  -2 44350.6 592.232   5
  -3   5   2 46926.2 637.369   5
  -3   5   2 45353.9 592.279   1
  -3   5   2 46992.2 615.765   0
  -3   5   2 43462.4 610.064   2
   3  -5  -2 47535.4 403.789   3
   3  -5  -3 722.146 97.8192   3
  -3   5   3 687.898 171.278   5
   3  -5  -3 475.676 187.428   5
  -3   5   3 996.793 185.114   2
  -3   5   3 794.721 193.971   1
  -3   5   4 438.094 170.537   2
   3  -5  -4 547.669 189.191   5
  -3   5   4 472.220 189.985   5
   3  -5  -4 627.162 68.2349   3
  -3   5   4 476.626 208.242   1
  -3   5   5 285.415 196.595   2
  -3   5   5 627.036 214.734   5
   3  -5  -5 382.811 191.614   5
  -3   5   5 260.349 226.825   1
  -3   5   6 872.481 206.711   2
  -3   5   6 1378.51 242.820   5
   3  -5  -6 774.854 212.177   5
  -3   5   6 946.138 275.935   1
   3  -5  -7 45109.6 727.937   5
  -3   5   7 43331.6 740.269   5
  -3   5   7 45891.5 677.642   2
  -3   5   7 46372.9 891.777   1
  -3   5   8 70831.0 1150.43   1
  -3   5   8 67816.5 854.942   2
  -3   5   9 1065.95 388.218   1
  -3   5   9 856.909 269.261   2
  -3   5  10 15898.5 727.446   1
  -3   5  10 15068.8 511.681   2
  -3   5  11 1862.84 323.038   2
  -3   5  12 24728.7 679.552   2
  -3   5  13 7218.50 468.837   2
   2  -5  14 6366.33 448.899   2
   2  -5  14 5466.84 574.688   3
   2  -5  13 11689.6 504.501   2
   2  -5  13 11261.0 643.386   3
   2  -5  12 13710.3 512.344   2
   2  -5  12 13906.6 668.891   3
   2  -5  11 12432.6 455.405   2
   2  -5  11 13626.1 618.023   3
   2  -5  10 16020.6 476.488   2
   2  -5  10 17538.6 587.199   3
   2  -5   9 4927.60 252.704   6
  -2   5  -9 4987.35 225.594   5
   2  -5   9 5305.34 317.272   2
   2  -5   9 5542.21 398.595   3
  -2   5  -8 25675.5 426.271   5
   2  -5   8 28428.8 627.216   3
   2  -5   8 25105.6 454.607   6
   2  -5   8 27409.0 528.779   2
   2  -5   7 2235.61 203.093   6
  -2   5  -7 2157.43 173.954   5
   2  -5   7 2331.01 312.671   3
  -2   5  -6 70208.3 641.562   5
   2  -5   6 70228.6 661.568   6
  -2   5  -5 29573.9 414.694   5
   2  -5   5 28891.7 504.137   3
   2  -5   5 27504.6 415.732   6
  -2   5  -4 17956.6 324.999   5
   2  -5   4 17442.2 238.342   4
   2  -5   4 18991.0 394.395   3
   2  -5   4 17840.2 332.329   6
  -2   5  -3 3322.84 166.284   5
   2  -5   3 2989.54 168.773   6
   2  -5   3 3001.03 202.050   3
   2  -5   2 3849.50 181.288   6
  -2   5  -2 3609.74 169.370   5
  -2   5  -2 3261.02 409.988   1
   2  -5   2 3741.03 198.105   3
  -2   5  -1 3785.05 183.937   5
   2  -5   1 3540.57 186.743   3
   2  -5   1 3665.45 186.664   6
  -2   5   0 276159. 1343.32   1
   2  -5   0 272391. 1191.17   5
   2  -5   0 270749. 1029.48   3
  -2   5   0 274147. 1214.66   5
  -2   5   1 138139. 914.737   5
   2  -5  -1 130669. 850.122   5
  -2   5   1 135794. 957.411   1
   2  -5  -1 133017. 672.283   3
   2  -5  -2 1840.27 165.389   5
  -2   5   2 1554.24 167.592   5
  -2   5   2 2063.69 188.437   1
  -2   5   2 1333.57 177.796   2
   2  -5  -2 1376.25 108.053   3
   2  -5  -3 15043.5 334.900   5
  -2   5   3 15527.5 343.306   0
  -2   5   3 14286.0 353.522   5
  -2   5   3 15522.3 387.572   1
  -2   5   3 14945.8 330.945   2
   2  -5  -3 15046.6 203.070   3
   2  -5  -4 31110.9 479.659   5
  -2   5   4 32043.0 572.678   1
  -2   5   4 30636.2 444.575   2
  -2   5   4 30143.4 508.244   5
   2  -5  -4 31478.3 244.422   3
  -2   5   5 82716.3 867.373   5
   2  -5  -5 81298.1 793.895   5
  -2   5   5 80568.1 729.958   2
   2  -5  -5 78611.7 285.594   3
  -2   5   6 19696.9 484.579   5
   2  -5  -6 20836.6 441.197   5
  -2   5   6 21778.9 569.243   1
  -2   5   6 20204.2 404.756   2
   2  -5  -7 4446.28 251.005   5
  -2   5   7 4359.81 288.616   5
  -2   5   7 5025.17 386.844   1
  -2   5   7 5014.38 256.471   2
  -2   5   8 2607.63 269.653   5
   2  -5  -8 2441.29 235.093   5
  -2   5   8 3405.29 390.590   1
  -2   5   8 2961.92 254.562   2
  -2   5   9 6890.22 501.923   1
  -2   5   9 7142.46 330.432   2
  -2   5  10 782.043 400.496   1
  -2   5  10 1061.45 249.452   2
  -2   5  11 32825.9 665.615   2
  -2   5  12 743.009 290.509   2
  -2   5  13 12108.4 510.041   2
  -2   5  14 8971.21 489.872   2
   1  -5  14 88.3267 345.764   2
   1  -5  13 3148.30 493.062   3
   1  -5  13 3973.86 380.585   2
   1  -5  12 15515.1 528.979   2
   1  -5  12 15827.8 669.968   3
   1  -5  11 11546.3 437.791   2
   1  -5  11 11807.2 550.848   3
   1  -5  10 856.183 356.685   3
   1  -5  10 480.555 256.166   2
   1  -5   9 19319.0 474.445   2
   1  -5   9 19628.6 578.449   3
   1  -5   8 15469.9 375.493   6
   1  -5   8 16979.1 427.444   2
  -1   5  -8 15873.2 348.870   6
   1  -5   8 16311.3 495.350   3
   1  -5   7 133605. 938.432   6
   1  -5   7 134367. 998.062   2
  -1   5  -7 134263. 890.838   6
   1  -5   6 38543.9 522.306   2
  -1   5  -6 38530.0 477.227   6
   1  -5   6 39624.8 606.285   3
   1  -5   6 39133.1 505.406   6
   1  -5   5 1943.70 171.455   2
  -1   5  -5 1930.26 152.866   6
   1  -5   5 1705.57 156.047   6
   1  -5   5 1972.35 217.325   3
   1  -5   4 2723.27 161.348   6
   1  -5   4 3136.45 218.040   3
  -1   5  -4 3026.97 165.846   6
   1  -5   3 44142.2 517.717   3
   1  -5   3 42666.0 465.348   6
   1  -5   2 62641.9 570.383   3
  -1   5  -2 59470.6 522.166   5
   1  -5   2 60902.2 544.385   6
   1  -5   1 106313. 704.207   6
  -1   5  -1 106134. 1163.65   1
   1  -5   1 106216. 685.613   3
  -1   5  -1 105475. 696.909   5
   1  -5   0 40437.2 440.824   6
  -1   5   0 40157.4 587.533   1
   1  -5   0 40484.2 406.998   3
   1  -5  -1 10394.9 208.286   3
  -1   5   1 10844.1 310.008   1
  -1   5   1 10811.5 253.870   5
   1  -5  -1 10464.7 236.783   5
   1  -5  -2 67976.9 447.999   3
  -1   5   2 69706.2 616.662   5
   1  -5  -2 67754.3 567.121   5
  -1   5   2 69470.9 700.774   1
  -1   5   2 66828.0 565.895   2
   1  -5  -3 15725.7 211.658   3
   1  -5  -3 16206.9 301.980   5
  -1   5   3 16871.1 391.621   1
  -1   5   3 15740.1 281.698   2
  -1   5   3 16055.4 327.933   5
   1  -5  -4 166322. 589.015   3
  -1   5   4 163317. 1033.94   5
   1  -5  -4 171572. 948.455   5
  -1   5   4 168612. 1199.42   1
  -1   5   4 166768. 872.221   2
  -1   5   5 765.552 132.838   2
  -1   5   5 1250.45 175.974   5
   1  -5  -5 736.505 144.742   5
   1  -5  -5 917.843 75.6267   3
  -1   5   5 975.795 223.992   1
   1  -5  -6 33789.1 215.157   3
  -1   5   6 36296.5 570.562   5
   1  -5  -6 35695.2 488.040   5
  -1   5   6 36160.3 681.642   1
  -1   5   6 34929.9 458.819   2
  -1   5   7 45145.6 660.155   5
   1  -5  -7 46210.1 578.505   5
  -1   5   7 44165.9 539.932   2
  -1   5   8 6272.84 289.163   5
  -1   5   8 6000.86 425.655   1
  -1   5   8 5754.26 260.974   2
   1  -5  -8 5885.45 253.750   5
  -1   5   9 444.805 346.503   1
  -1   5   9 649.684 190.924   2
  -1   5  10 277.216 196.356   2
  -1   5  10 300.089 381.521   1
  -1   5  11 1376.91 251.984   2
  -1   5  11 1903.52 470.486   1
  -1   5  12 25904.5 602.848   2
  -1   5  13 10800.1 459.400   2
  -1   5  14 1621.13 312.028   2
  -1   5  15 5991.99 435.670   2
   0  -5  14 11301.1 548.805   2
   0  -5  13 4983.91 403.260   2
   0  -5  12 1016.22 416.646   3
   0  -5  12 812.828 300.916   2
   0  -5  11 308.336 353.249   3
   0  -5  11 68.6302 260.221   2
   0  -5  10-239.329 310.560   3
   0  -5  10 11.6719 217.764   2
   0  -5   9 17357.8 452.442   2
   0  -5   9 16973.5 542.904   3
   0  -5   8 59222.7 683.792   6
   0  -5   8 58839.8 709.931   2
   0   5  -8 57219.8 624.031   6
   0  -5   7 5232.19 263.198   2
   0  -5   7 5333.10 256.182   6
   0  -5   7 4932.19 333.908   3
   0   5  -7 5174.22 233.299   6
   0  -5   6 51495.3 580.951   2
   0  -5   6 54584.7 690.878   3
   0   5  -6 51466.4 547.710   6
   0  -5   6 52343.8 587.708   6
   0  -5   5 49784.4 530.828   6
   0  -5   5 49479.8 525.381   2
   0   5  -5 49956.0 517.893   6
   0  -5   5 50053.7 613.903   3
   0  -5   4 47388.7 474.714   2
   0  -5   4 47868.9 575.353   3
   0  -5   4 46190.3 493.199   6
   0   5  -3 26422.9 359.381   6
   0  -5   3 27221.0 344.621   2
   0  -5   3 27008.4 372.279   6
   0  -5   3 28230.3 425.537   3
   0  -5   2 15183.8 278.305   6
   0   5  -2 15218.4 272.320   6
   0  -5   2 15184.9 311.184   3
   0  -5   1 100843. 659.304   3
   0   5  -1 99685.8 634.512   6
   0  -5   1 98124.2 633.506   6
   0  -5   0 76977.7 544.545   3
   0   5   0 77798.7 558.805   5
   0  -5   0 78244.3 560.166   6
   0   5   1 20006.8 431.380   1
   0   5   1 19975.9 300.808   5
   0  -5  -1 19785.5 294.389   6
   0   5   2 16459.4 280.058   5
   0   5   2 16798.6 256.120   2
   0   5   2 17064.7 423.304   1
   0  -5  -2 16303.9 267.730   6
   0   5   3 90856.7 640.259   5
   0  -5  -3 87878.9 584.126   5
   0   5   3 86275.5 490.718   2
   0   5   3 89836.9 813.432   1
   0   5   4 45770.3 494.292   5
   0  -5  -4 46346.1 438.947   5
   0   5   4 44505.4 445.647   0
   0   5   4 45331.9 391.682   2
   0  -5  -5 247812. 1020.14   5
   0   5   5 245518. 1186.77   5
   0   5   5 251880. 1531.74   1
   0   5   5 247766. 964.152   2
   0   5   6 69058.6 680.764   5
   0  -5  -6 70716.7 572.624   5
   0   5   6 70184.5 567.801   2
   0   5   7 28782.8 490.541   5
   0  -5  -7 29603.5 393.314   5
   0   5   7 28594.9 404.730   2
   0   5   8 3879.57 228.332   5
   0   5   8 4031.72 393.252   1
   0   5   8 3276.69 206.309   2
   0  -5  -8 3592.59 189.358   5
   0  -5  -9 11208.8 279.634   5
   0   5   9 11567.2 560.741   1
   0   5   9 10913.5 320.859   2
   0   5  10 15614.7 666.847   1
   0   5  10 14658.8 378.193   2
   0   5  11 2867.41 250.467   2
   0   5  11 3080.29 493.686   1
   0   5  12 680.846 242.085   2
   0   5  13 4601.92 335.842   2
   0   5  14 5385.97 368.148   2
   0   5  15 2413.15 357.931   2
  -1  -5  13 13541.5 542.101   2
  -1  -5  12 3814.83 348.355   2
  -1  -5  11 6282.52 365.903   2
  -1  -5  11 5931.91 441.999   3
  -1  -5  10 1432.47 357.132   3
  -1  -5  10 1630.97 263.746   2
  -1  -5   9 4686.30 303.430   2
  -1  -5   9 4993.55 384.973   3
  -1  -5   8 18429.7 438.334   2
  -1  -5   8 20129.5 520.912   3
  -1  -5   7 37534.1 544.744   6
  -1  -5   7 40207.6 658.680   3
   1   5  -7 37392.2 501.670   6
  -1  -5   7 39856.7 556.595   2
  -1  -5   6 62425.9 648.120   6
  -1  -5   6 62497.9 635.111   2
   1   5  -6 62306.4 609.232   6
  -1  -5   6 62040.6 741.907   3
  -1  -5   5 12324.3 281.766   2
  -1  -5   5 11972.3 296.565   6
  -1  -5   5 12641.9 342.148   3
   1   5  -5 12465.1 280.166   6
  -1  -5   4 23935.8 370.136   6
   1   5  -4 24269.1 361.327   6
  -1  -5   4 25499.0 349.540   2
  -1  -5   4 24081.4 423.163   3
  -1  -5   3 119787. 657.982   2
  -1  -5   3 120028. 823.885   3
  -1  -5   3 117463. 746.877   6
   1   5  -3 115983. 726.369   6
  -1  -5   2 367999. 1326.43   3
  -1  -5   2 362233. 1030.60   2
   1   5  -2 365900. 1220.90   6
  -1  -5   1 16818.3 295.983   3
   1   5  -1 17081.3 272.987   6
  -1  -5   1 16531.0 270.423   6
   1   5   0 8823.21 200.907   6
   1   5   0 8528.53 489.967   1
  -1  -5   0 8361.75 193.243   6
   1   5   1 16382.8 397.191   1
  -1  -5  -1 14941.7 241.281   6
   1   5   1 16276.5 255.369   6
   1   5   2 39718.3 383.995   5
  -1  -5  -2 39158.5 365.973   6
   1   5   2 39260.6 233.990   2
   1   5   2 38552.0 536.783   1
  -1  -5  -3 80479.9 511.650   6
   1   5   3 83703.0 556.021   5
   1   5   3 81480.5 367.800   2
   1   5   3 79796.1 782.264   1
   1   5   4 90494.0 593.943   5
  -1  -5  -4 87998.7 531.663   6
   1   5   4 88103.8 447.873   2
   1   5   4 90776.0 840.513   1
   1   5   5 34726.9 402.894   5
  -1  -5  -5 35531.5 343.990   5
   1   5   5 35536.9 328.629   2
   1   5   5 36221.7 588.893   1
   1   5   6 94985.8 698.220   5
   1   5   6 93719.5 590.664   2
  -1  -5  -6 96782.5 565.332   5
   1   5   7 19654.7 360.855   5
  -1  -5  -7 18409.0 265.545   5
   1   5   7 19608.4 536.986   1
   1   5   7 19868.4 316.973   2
   1   5   8 31211.6 450.466   5
   1   5   8 30513.4 419.649   2
  -1  -5  -8 30672.6 344.733   5
  -1  -5  -9 46500.0 430.825   5
   1   5   9 46257.3 551.603   2
   1   5  10 1563.97 415.616   1
   1   5  10 1343.30 197.332   2
   1   5  11 30749.2 528.830   2
   1   5  11 33033.7 950.598   1
   1   5  12 6470.32 616.450   1
   1   5  12 4976.37 291.018   2
   1   5  13 1009.24 254.067   2
   1   5  14 261.250 243.632   2
   1   5  15 238.924 279.873   2
   1   5  16 1167.18 329.280   2
  -2  -5  13 3594.42 401.383   2
  -2  -5  12 5288.09 378.904   2
  -2  -5  11 913.429 291.236   2
  -2  -5  10 20968.4 526.768   2
  -2  -5  10 21135.0 639.385   3
  -2  -5   9 45572.3 696.592   2
  -2  -5   9 45439.2 791.304   3
  -2  -5   8 2071.57 242.122   2
  -2  -5   8 2216.51 295.356   3
  -2  -5   7 2669.68 218.679   6
  -2  -5   7 2861.09 225.115   2
  -2  -5   7 2599.93 271.586   3
  -2  -5   6 1452.16 231.568   3
  -2  -5   6 1468.39 174.276   6
  -2  -5   6 1371.31 189.289   2
   2   5  -6 1402.22 158.916   6
  -2  -5   5 4910.09 223.924   6
   2   5  -5 4776.81 78.9703   4
  -2  -5   5 4586.38 206.994   2
   2   5  -5 5388.92 213.011   6
  -2  -5   5 5428.18 268.995   3
  -2  -5   4 37403.3 423.948   2
  -2  -5   4 35031.8 456.916   6
   2   5  -4 34059.6 210.284   4
   2   5  -4 36743.8 452.064   6
  -2  -5   4 37299.3 515.241   3
  -2  -5   3 182774. 821.975   2
  -2  -5   3 181068. 953.753   6
   2   5  -3 181623. 935.908   6
  -2  -5   3 180777. 1015.10   3
   2   5  -3 177153. 512.824   4
  -2  -5   2 1794.09 144.859   6
  -2  -5   2 2130.04 182.238   3
  -2  -5   2 2034.20 119.198   2
   2   5  -2 1755.75 139.676   6
   2   5  -2 1942.80 87.4795   4
  -2  -5   1 158987. 794.832   6
   2   5  -1 161273. 579.392   4
  -2  -5   1 160949. 585.182   2
   2   5  -1 165120. 803.824   6
  -2  -5   0 8980.99 125.047   2
  -2  -5   0 8739.71 200.707   6
   2   5   0 8555.32 161.756   4
   2   5   0 9208.03 714.789   1
   2   5   0 9226.80 205.600   6
   2   5   1 59490.9 776.832   1
   2   5   1 57414.1 400.931   4
   2   5   1 58349.4 446.041   6
  -2  -5  -1 56281.8 433.422   6
   2   5   2 35054.7 511.739   1
   2   5   2 34172.1 336.743   4
   2   5   2 35513.1 343.360   6
  -2  -5  -2 33099.2 324.969   6
   2   5   3 76689.4 526.506   4
   2   5   3 77079.5 495.874   5
  -2  -5  -3 75513.2 459.741   6
   2   5   3 73592.9 244.075   2
   2   5   3 77620.8 766.658   1
  -2  -5  -4 49264.5 362.495   6
   2   5   4 49673.2 281.763   2
   2   5   4 48976.4 403.028   5
   2   5   4 49889.9 628.400   1
   2   5   5 35376.7 348.494   5
  -2  -5  -5 36324.7 310.044   6
   2   5   5 36165.0 298.021   2
   2   5   5 37068.8 577.667   1
   2   5   6 15243.7 231.882   2
   2   5   6 14733.7 249.667   5
   2   5   6 16614.7 444.714   1
  -2  -5  -6 15435.4 206.857   6
   2   5   7 7010.20 197.364   5
   2   5   7 6595.28 188.640   2
   2   5   7 6865.62 366.677   1
  -2  -5  -7 6956.70 146.347   6
   2   5   8 13695.0 261.983   5
   2   5   8 13759.1 278.338   2
  -2  -5  -8 14866.6 204.079   6
   2   5   9 21670.7 663.853   1
   2   5   9 20386.5 364.090   2
  -2  -5  -9 20757.5 235.599   6
   2   5  10 122044. 1534.82   1
   2   5  10 114975. 870.114   2
   2   5  11 2742.60 444.803   1
   2   5  11 2285.62 219.473   2
   2   5  12 17095.1 782.127   1
   2   5  12 13835.7 394.265   2
   2   5  13 7153.36 349.984   2
   2   5  14 1252.93 268.664   2
   2   5  15 4004.44 341.474   2
   2   5  16 631.026 298.739   2
  -3  -5  13 3736.39 403.339   2
  -3  -5  12 83.5134 308.899   2
  -3  -5  11 10440.5 454.702   2
  -3  -5  10 23543.6 577.950   2
  -3  -5   9 5952.03 342.240   2
  -3  -5   9 5384.67 393.675   3
  -3  -5   8 31359.7 562.693   2
  -3  -5   8 30770.4 615.341   3
  -3  -5   7 10752.0 335.488   2
  -3  -5   7 11494.3 399.105   3
  -3  -5   6 14564.6 374.144   6
  -3  -5   6 14372.1 358.567   2
  -3  -5   6 14465.8 408.180   3
   3   5  -5 650.381 146.831   6
  -3  -5   5 850.092 206.734   3
   3   5  -5 520.472 88.7769   4
  -3  -5   5 671.835 170.925   6
  -3  -5   5 683.999 153.033   2
  -3  -5   4 9590.80 272.971   6
   3   5  -4 8784.32 171.935   4
  -3  -5   4 9271.05 242.300   2
  -3  -5   4 8962.75 292.928   3
   3   5  -4 8950.13 254.883   6
  -3  -5   3 38035.6 498.612   3
  -3  -5   3 38579.8 470.248   6
   3   5  -3 36773.5 312.224   4
  -3  -5   3 38946.3 406.478   2
   3   5  -3 38664.8 465.600   6
  -3  -5   2 129686. 799.150   6
   3   5  -2 128422. 578.349   4
   3   5  -2 128159. 789.502   6
   3   5  -1 30757.6 379.210   6
   3   5  -1 28943.7 291.174   4
  -3  -5   1 30889.6 275.745   2
  -3  -5   1 29604.6 369.431   6
   3   5   0 19841.0 246.817   4
  -3  -5   0 20148.9 181.608   2
   3   5   0 20018.8 1277.60   1
   3   5   0 20416.8 299.541   6
  -3  -5   0 19613.6 295.189   6
  -3  -5  -1 26015.8 311.490   6
   3   5   1 24961.0 287.456   4
   3   5   1 25836.8 312.623   6
   3   5   2 234207. 1321.91   1
   3   5   2 231947. 874.348   4
  -3  -5  -2 234571. 850.536   6
  -3  -5  -3 204380. 746.404   6
   3   5   3 198123. 848.877   4
   3   5   3 202875. 768.105   6
   3   5   3 194951. 1147.35   1
   3   5   4 2672.11 150.465   4
   3   5   4 2323.91 74.4963   2
   3   5   4 2019.94 215.970   1
   3   5   4 2476.85 112.886   6
  -3  -5  -4 2310.78 105.571   6
   3   5   5 5208.61 137.695   5
   3   5   5 5622.10 190.672   4
   3   5   5 5302.01 120.550   2
   3   5   5 5445.94 270.326   1
  -3  -5  -5 5223.80 122.318   6
   3   5   6 1656.49 91.0965   5
   3   5   6 1368.54 228.065   1
   3   5   6 1561.31 99.1343   2
   3   5   6 1938.97 159.657   4
  -3  -5  -6 1846.86 81.4956   6
   3   5   7 10543.4 188.199   5
   3   5   7 10128.2 211.514   2
   3   5   7 11365.4 408.464   1
  -3  -5  -7 10586.0 143.086   6
   3   5   8 19264.5 230.190   5
  -3  -5  -8 18669.0 168.918   6
   3   5   8 19801.6 313.406   2
   3   5   8 20383.9 566.177   1
   3   5   9 31988.7 744.952   1
   3   5   9 29324.8 410.299   2
   3   5  10 834.210 342.342   1
   3   5  10 940.245 166.070   2
   3   5  11 48124.1 1053.89   1
   3   5  11 47854.4 600.195   2
   3   5  12 9059.83 336.154   2
   3   5  12 9656.43 622.464   1
   3   5  13 18443.0 464.677   2
   3   5  14 7238.55 358.713   2
   3   5  15 4466.90 346.543   2
   3   5  16 12016.5 495.518   2
  -4  -5  12 368.742 340.791   2
  -4  -5  11 557.701 311.045   2
  -4  -5  10 18083.9 541.749   2
  -4  -5   9 40534.1 696.755   2
  -4  -5   8 7594.16 345.363   2
  -4  -5   8 7188.60 371.755   3
  -4  -5   7 25028.0 492.199   2
  -4  -5   7 25595.9 547.029   3
  -4  -5   6 227.489 237.717   3
  -4  -5   6 121.308 190.384   2
  -4  -5   5 111649. 948.273   6
  -4  -5   5 110585. 955.023   3
   4   5  -5 109195. 740.639   4
  -4  -5   5 110757. 855.389   2
  -4  -5   4 69757.4 721.884   3
  -4  -5   4 66437.3 693.432   6
   4   5  -4 67458.9 565.900   4
  -4  -5   4 65719.6 612.332   2
   4   5  -4 66799.0 670.270   6
  -4  -5   3 4084.08 204.480   6
   4   5  -3 4294.58 173.192   4
  -4  -5   3 4436.56 179.599   2
   4   5  -3 4167.31 201.276   6
  -4  -5   2 1011.10 142.334   6
  -4  -5   2 1027.47 117.196   2
   4   5  -2 1044.77 120.079   4
   4   5  -2 1085.94 133.826   6
  -4  -5   1 2575.62 151.356   6
   4   5  -1 2797.32 139.629   4
  -4  -5   1 2748.70 122.895   2
   4   5  -1 2695.73 155.769   6
  -4  -5   0 1889.37 136.568   6
   4   5   0 1806.26 124.770   4
  -4  -5   0 1970.06 91.8978   2
   4   5   0 1920.01 145.038   6
   4   5   1 93629.0 598.167   4
   4   5   1 94520.8 617.773   6
  -4  -5  -1 93901.7 613.706   6
  -4  -5  -1 97441.7 382.705   2
  -4  -5  -2 111803. 629.203   6
   4   5   2 112601. 1029.09   1
   4   5   2 111287. 662.021   4
  -4  -5  -2 114105. 340.522   2
   4   5   2 114717. 638.365   6
   4   5   3 3675.70 235.019   1
   4   5   3 3413.11 164.460   4
   4   5   3 3564.38 135.769   6
  -4  -5  -3 3453.00 134.880   6
   4   5   4 206787. 945.658   4
   4   5   4 205833. 753.757   6
   4   5   4 203179. 1190.41   1
  -4  -5  -5 11697.1 175.317   6
   4   5   5 10943.1 178.272   6
   4   5   5 11476.7 259.031   4
   4   5   5 11500.4 339.035   1
  -4  -5  -6 60525.3 337.047   6
   4   5   6 59422.2 363.273   5
   4   5   6 59441.2 425.388   2
   4   5   6 58402.5 725.635   1
   4   5   6 59751.9 567.664   4
   4   5   7 529.447 55.7475   5
   4   5   7 775.069 103.472   2
   4   5   7 480.399 148.144   4
  -4  -5  -7 727.908 49.9510   6
   4   5   7 697.026 221.884   1
   4   5   8 20335.2 381.817   4
   4   5   8 19824.4 312.318   2
   4   5   8 20851.0 555.464   1
   4   5   9 21693.0 356.459   2
   4   5   9 22134.7 624.586   1
   4   5  10 26402.0 726.452   1
   4   5  10 25297.0 413.484   2
   4   5  11 4721.33 250.490   2
   4   5  11 5727.90 483.639   1
   4   5  12 10617.7 611.396   1
   4   5  12 10045.5 339.339   2
   4   5  13 1669.59 474.339   1
   4   5  13 1524.46 239.673   2
   4   5  14 19422.0 505.091   2
   4   5  15 23009.3 575.384   2
   4   5  16 287.698 285.014   2
   4   5  17 7366.21 426.615   2
  -5  -5  11 7913.22 468.022   2
  -5  -5  10 2850.17 342.055   2
  -5  -5   9 145.672 267.063   2
  -5  -5   8 11193.1 410.261   2
  -5  -5   7 186.293 220.076   3
  -5  -5   7 123.645 214.051   2
  -5  -5   6 53870.4 738.823   3
  -5  -5   6 56260.4 707.008   2
  -5  -5   5 25786.7 520.044   3
   5   5  -5 26070.5 485.893   4
  -5  -5   5 26129.9 475.592   2
  -5  -5   4 30127.5 519.307   3
   5   5  -4 30358.3 488.842   4
  -5  -5   4 29905.8 461.632   2
   5   5  -3 92074.0 796.650   6
  -5  -5   3 93828.6 836.577   6
   5   5  -3 97899.4 802.225   4
  -5  -5   3 96644.0 735.272   2
   5   5  -2 1385.35 155.516   6
  -5  -5   2 1251.24 164.901   6
   5   5  -2 1380.50 161.900   4
  -5  -5   2 1514.52 141.187   2
   5   5  -1 13137.0 301.101   6
  -5  -5   1 13243.4 303.410   6
   5   5  -1 12353.5 286.668   4
  -5  -5   1 12800.3 238.590   2
   5   5   0 4254.20 185.882   6
  -5  -5   0 4896.54 195.999   6
   5   5   0 4910.02 198.205   4
  -5  -5   0 5139.55 151.047   2
  -5  -5  -1 494.324 82.7468   2
   5   5   1 415.152 115.735   6
  -5  -5  -1 371.983 121.533   6
   5   5   1 545.797 584.441   1
   5   5   1 477.440 131.872   4
  -5  -5  -2 35423.5 393.245   6
   5   5   2 37697.4 667.321   1
   5   5   2 35337.4 398.126   6
   5   5   2 35041.2 429.238   4
  -5  -5  -2 35881.2 302.929   2
  -5  -5  -3 199079. 859.170   6
   5   5   3 201410. 990.647   4
  -5  -5  -4 13521.2 224.158   6
   5   5   4 13109.2 284.006   4
   5   5   4 12726.9 339.901   1
   5   5   4 12713.1 220.371   6
  -5  -5  -5 73222.6 452.325   6
   5   5   5 74401.2 626.090   4
   5   5   5 72579.5 446.869   6
   5   5   5 70587.2 721.863   1
  -5  -5  -6 2936.45 102.530   6
   5   5   6 3001.32 187.935   4
   5   5   6 2602.92 230.697   1
   5   5   6 3410.81 106.895   6
  -5  -5  -7 81102.3 360.273   6
   5   5   7 83023.0 372.931   5
   5   5   7 84292.4 907.440   1
   5   5   8 107151. 840.983   4
   5   5   8 106337. 1100.43   1
   5   5   9 4852.95 210.052   2
   5   5   9 5078.01 253.068   4
   5   5   9 5390.45 362.763   1
   5   5  10 4180.96 255.525   4
   5   5  10 3468.28 371.176   1
   5   5  10 3485.37 207.847   2
   5   5  11 709.989 357.214   1
   5   5  11 966.840 182.440   2
   5   5  12 280.390 368.872   1
   5   5  12 140.192 180.968   2
   5   5  13 4114.61 499.799   1
   5   5  13 4961.55 298.454   2
   5   5  14 5892.14 337.218   2
   5   5  15 5133.81 362.045   2
   5   5  16 16628.5 528.098   2
   5   5  17 1131.82 319.018   2
  -6  -5  11 8130.84 503.494   2
  -6  -5  10 6068.53 424.321   2
  -6  -5   9 356.520 278.265   2
  -6  -5   8 328.085 255.865   2
  -6  -5   7 379.266 222.189   2
  -6  -5   6 108.003 227.290   3
  -6  -5   6 54.1127 210.270   2
  -6  -5   5 51523.9 726.106   3
   6   5  -5 50570.5 748.791   4
  -6  -5   5 52613.8 685.867   2
  -6  -5   4 81825.2 862.075   3
   6   5  -4 84312.5 918.616   4
  -6  -5   4 83064.0 802.406   2
   6   5  -3 2630.32 269.174   4
  -6  -5   3 2253.23 195.566   2
   6   5  -2 26663.5 472.748   6
  -6  -5   2 26396.6 468.548   6
  -6  -5   2 27529.2 418.131   2
   6   5  -2 27668.3 506.474   4
   6   5  -1 2166.01 197.404   6
  -6  -5   1 1872.72 176.021   6
   6   5  -1 2342.90 216.526   4
  -6  -5   1 2207.36 157.314   2
   6   5   0 113716. 851.289   6
  -6  -5   0 116127. 853.413   6
   6   5   0 119486. 908.040   4
  -6  -5   0 117154. 720.316   2
  -6  -5  -1 69449.1 632.472   6
   6   5   1 71154.3 688.255   4
  -6  -5  -1 71089.5 529.536   2
   6   5   1 71660.8 654.292   6
   6   5   2 2972.98 167.839   6
  -6  -5  -2 3267.12 174.031   6
   6   5   2 3457.48 320.001   1
   6   5   2 3138.70 201.829   4
   6   5   3 1219.20 124.344   6
  -6  -5  -3 1252.39 130.512   6
   6   5   3 1366.50 163.593   4
   6   5   3 1124.94 181.542   1
  -6  -5  -4 38473.5 404.976   6
   6   5   4 38440.8 395.827   6
   6   5   4 39804.0 506.032   4
   6   5   4 38884.2 520.772   1
   6   5   5 521.799 94.4014   6
  -6  -5  -5 573.990 95.5852   6
   6   5   5 515.888 161.562   1
   6   5   5 619.070 157.365   4
   6   5   6 38803.2 508.865   4
   6   5   6 39075.2 335.442   6
   6   5   6 39585.3 566.796   1
   6   5   7 41661.9 338.933   5
   6   5   7 44578.1 562.266   4
   6   5   7 44033.8 641.657   1
   6   5   7 43435.6 304.877   6
   6   5   8 42705.5 233.654   5
   6   5   8 48446.6 727.310   1
   6   5   8 52110.2 626.623   4
   6   5   9 104897. 894.171   4
   6   5   9 101854. 1112.55   1
   6   5  10 6384.17 281.666   4
   6   5  10 6653.48 420.198   1
   6   5  11 17269.8 390.324   2
   6   5  11 17131.7 610.053   1
   6   5  11 17081.2 431.347   4
   6   5  12 1199.29 362.313   1
   6   5  12 1031.07 202.090   2
   6   5  13 9363.43 353.536   2
   6   5  14 11267.5 409.899   2
   6   5  15 13187.2 462.075   2
   6   5  16 296.599 277.977   2
   6   5  17 4642.58 385.040   2
  -7  -5  10 1049.65 337.217   2
  -7  -5   9 1554.08 344.726   2
  -7  -5   8 2567.35 345.095   2
  -7  -5   7 19209.9 551.598   2
  -7  -5   6 7225.84 367.474   2
   7   5  -5 11214.7 456.700   4
  -7  -5   5 11395.4 398.345   2
  -7  -5   5 10346.6 387.721   3
  -7  -5   4 871.669 220.807   2
   7   5  -4 767.722 287.379   4
   7   5  -3 30213.4 635.178   4
  -7  -5   3 31320.9 520.878   2
  -7  -5   2 1652.38 197.944   2
   7   5  -2 1540.53 269.379   4
   7   5  -1 88374.1 952.434   4
  -7  -5   1 88399.3 756.561   2
  -7  -5   0 13306.8 354.071   6
   7   5   0 13996.5 423.607   4
   7   5   0 13218.0 354.377   6
  -7  -5   0 13436.2 312.562   2
   7   5   1 110895. 876.129   6
  -7  -5  -1 112753. 884.110   6
   7   5   1 117358. 995.124   4
  -7  -5  -1 115438. 802.190   2
   7   5   2 64828.6 646.942   6
  -7  -5  -2 66261.2 654.668   6
   7   5   2 66582.5 735.386   4
  -7  -5  -2 63698.1 598.778   2
   7   5   3 770.991 137.374   6
  -7  -5  -3 636.924 141.769   6
   7   5   3 823.068 182.729   4
   7   5   3 748.667 179.386   1
   7   5   4 3057.09 163.708   6
   7   5   4 2915.61 208.429   4
   7   5   4 3438.99 208.240   1
   7   5   5 1357.34 124.274   6
   7   5   5 1323.38 127.548   5
   7   5   5 1522.86 198.442   4
   7   5   5 1628.45 171.748   1
   7   5   6 998.514 104.144   6
   7   5   6 991.055 117.310   5
   7   5   6 1182.17 181.947   4
   7   5   6 1420.74 173.328   1
   7   5   7 70110.4 725.219   4
   7   5   7 70558.9 755.233   1
   7   5   7 68039.6 444.434   6
   7   5   8 105979. 910.737   4
   7   5   8 104073. 984.956   1
   7   5   9 91.5247 209.010   4
   7   5   9 255.948 226.087   1
   7   5  10 41006.7 755.476   1
   7   5  10 43037.6 632.274   4
   7   5  11 1605.97 238.563   4
   7   5  11 1525.17 313.444   1
   7   5  12 41959.1 878.622   1
   7   5  12 43056.6 678.583   4
  -8  -5   9 1453.16 368.273   2
  -8  -5   8 23437.6 661.680   2
  -8  -5   7 531.783 303.975   2
  -8  -5   6 16898.9 539.387   2
   8   5  -5 6805.94 442.726   4
  -8  -5   5 6908.06 369.829   2
   8   5  -4 2814.57 361.074   4
  -8  -5   4 2583.29 272.789   2
  -8  -5   3 1829.80 239.343   2
   8   5  -3 1784.02 310.653   4
   8   5  -2 15293.7 517.566   4
  -8  -5   2 13977.4 396.147   2
  -8  -5   1 95.6452 181.220   2
   8   5  -1 197.408 287.613   4
   8   5   0 88659.3 1029.25   4
  -8  -5   0 88747.8 818.014   2
   8   5   1 79173.8 825.595   6
   8   5   1 79150.3 810.143   5
   8   5   1 80980.4 943.203   4
  -8  -5  -1 79982.2 757.819   2
   8   5   2 26034.4 462.373   5
   8   5   2 28361.7 502.445   6
   8   5   2 26362.8 544.998   4
  -8  -5  -2 27660.6 468.177   2
   8   5   3 36022.3 511.742   5
   8   5   3 37950.0 526.364   1
   8   5   3 38607.5 613.685   4
   8   5   3 37428.5 534.433   6
   8   5   4 16055.7 342.581   5
   8   5   4 16832.8 429.103   4
   8   5   4 16292.7 349.264   6
   8   5   4 16128.6 331.959   1
   8   5   5 39496.5 488.066   6
   8   5   5 37733.0 485.591   5
   8   5   5 39492.0 600.915   4
   8   5   5 40209.5 489.346   1
   8   5   6 12560.7 272.399   6
   8   5   6 11411.8 280.364   5
   8   5   6 12383.8 374.711   4
   8   5   6 12613.2 306.374   1
   8   5   7 406.949 192.586   4
   8   5   7 427.198 101.694   6
   8   5   7 653.654 156.613   1
   8   5   7 430.236 138.139   5
   8   5   8 12736.4 389.296   4
   8   5   8 12853.7 358.988   1
   8   5   9 33957.1 589.412   1
   8   5   9 34331.9 571.127   4
   8   5  10 485.846 219.136   4
   8   5  10 1006.44 237.932   1
   8   5  11 33977.2 692.410   1
   8   5  11 36194.2 636.127   4
   8   5  12 271.443 235.730   4
   8   5  12 649.446 296.179   1
   8   5  13 36283.6 671.484   4
  -9  -5   8 2339.91 406.898   2
  -9  -5   7 24349.1 700.966   2
  -9  -5   6 15489.5 562.337   2
   9   5  -5 14135.3 585.599   4
  -9  -5   5 12517.0 499.391   2
   9   5  -4 5225.89 424.880   4
  -9  -5   4 4937.44 362.056   2
   9   5  -3 4379.48 397.801   4
  -9  -5   3 4056.47 312.491   2
   9   5  -2 10557.9 495.342   4
  -9  -5   2 10943.2 401.953   2
   9   5  -1 11999.3 505.396   4
  -9  -5   1 12713.2 403.943   2
   9   5   0 4859.72 406.104   4
  -9  -5   0 5158.26 296.807   2
   9   5   1 15248.8 527.150   4
  -9  -5  -1 15116.7 407.566   2
   9   5   2 59173.3 746.435   5
   9   5   2 60564.3 869.003   4
   9   5   3 648.060 189.156   6
  -9  -5  -3 646.493 225.712   2
   9   5   3 455.687 188.077   5
   9   5   3 201.712 235.318   4
   9   5   3 695.885 197.827   1
   9   5   4 47765.3 634.295   5
   9   5   4 48614.1 742.253   4
   9   5   4 50879.4 531.412   1
   9   5   4 48496.8 646.359   6
   9   5   5 283.766 174.772   6
   9   5   5 262.292 138.621   1
   9   5   5 263.425 179.977   5
   9   5   5 328.456 237.618   4
   9   5   6 106190. 826.828   6
   9   5   6 103027. 869.908   5
   9   5   6 106657. 1037.10   4
   9   5   6 106638. 743.395   1
   9   5   7 51344.3 538.883   6
   9   5   7 49820.2 592.945   5
   9   5   7 49692.0 541.463   1
   9   5   7 51182.2 729.584   4
   9   5   8 126.767 216.002   4
   9   5   8 18.4046 138.525   1
   9   5   9 414.355 229.552   4
   9   5  10 84.9819 209.573   4
   9   5  11 13288.8 437.807   4
   9   5  12 46009.9 750.719   4
   9   5  13 28493.6 617.368   4
   9   5  14 2906.57 308.193   4
 -10  -5   8 7910.34 545.290   2
 -10  -5   7 1498.89 391.232   2
 -10  -5   6 8780.27 518.096   2
 -10  -5   5 10194.8 516.200   2
  10   5  -4 8701.16 516.911   4
 -10  -5   4 8237.46 455.210   2
  10   5  -3 22908.0 709.574   4
 -10  -5   3 22223.5 604.295   2
  10   5  -2 4453.35 449.733   4
 -10  -5   2 4300.95 358.712   2
  10   5  -1 43002.1 881.048   4
 -10  -5   1 40227.3 704.861   2
  10   5   0 12229.1 531.029   4
 -10  -5   0 12927.8 434.603   2
  10   5   1 7745.38 435.878   4
 -10  -5  -1 7792.36 357.841   2
 -10  -5  -2 784.421 244.983   2
  10   5   2 391.503 288.438   4
  10   5   3 10461.6 464.234   4
 -10  -5  -3 11811.8 415.282   2
  10   5   4 1789.23 251.250   5
  10   5   4 2266.92 325.018   4
  10   5   5 105246. 989.399   6
  10   5   5 104737. 1112.54   4
  10   5   6 30178.6 521.675   6
  10   5   6 29228.8 531.144   5
  10   5   6 30505.5 625.736   4
  10   5   7 15848.9 478.570   4
  10   5   8 25320.5 562.697   4
  10   5   9 11576.1 429.264   4
  10   5  10 30754.8 612.246   4
  10   5  11 723.503 255.139   4
  10   5  12 349.786 261.269   4
  10   5  13 16253.6 519.584   4
  10   5  14 5748.13 351.888   4
  10   5  15 453.452 283.086   4
 -11  -5   6 4998.71 471.539   2
 -11  -5   5 1971.25 359.686   2
  11   5  -4 10748.5 578.599   4
 -11  -5   4 9265.23 504.692   2
  11   5  -3 6683.28 504.468   4
 -11  -5   3 7069.84 455.409   2
  11   5  -2 42381.8 940.217   4
 -11  -5   2 38712.4 793.622   2
 -11  -5   1 1115.60 305.627   2
  11   5  -1 1285.38 408.554   4
  11   5   0 19148.8 653.380   4
 -11  -5   0 18148.3 532.448   2
  11   5   1 10011.2 518.918   4
 -11  -5  -1 9646.98 409.393   2
  11   5   2 5633.18 409.865   4
 -11  -5  -2 6769.31 354.219   2
  11   5   3 2508.78 337.513   4
 -11  -5  -3 3184.94 308.199   2
  11   5   4 12653.8 512.886   4
 -11  -5  -4 14702.1 467.815   2
  11   5   5 136.088 291.053   4
  11   5   6 43605.3 675.382   5
  11   5   6 46763.5 821.289   4
  11   5   7 34976.0 706.944   4
  11   5   8 3206.05 331.570   4
  11   5   9 25179.1 602.179   4
  11   5  10 19243.2 552.070   4
  11   5  11 38229.0 730.526   4
  11   5  12 16810.1 526.879   4
  11   5  13-18.2669 266.186   4
  11   5  14 171.020 270.630   4
  11   5  15 37.7279 278.145   4
 -12  -5   5 317.656 364.148   2
 -12  -5   4 1322.52 358.111   2
  12   5  -4 1333.71 402.358   4
  12   5  -3 14004.9 629.180   4
 -12  -5   3 13477.3 572.451   2
 -12  -5   2 380.421 331.904   2
  12   5  -2 184.750 425.853   4
  12   5  -1 39595.1 944.300   4
 -12  -5   1 36505.1 792.491   2
  12   5   0 18468.2 697.521   4
 -12  -5   0 17760.5 571.707   2
  12   5   1 14163.7 608.585   4
 -12  -5  -1 12999.6 490.607   2
  12   5   2 3044.16 407.163   4
 -12  -5  -2 3362.85 352.778   2
  12   5   3 20355.9 678.394   4
 -12  -5  -3 23231.9 601.672   2
  12   5   4 36803.2 816.264   4
 -12  -5  -4 38320.8 732.037   2
  12   5   5 24399.6 682.750   4
  12   5   6 4128.93 381.200   4
  12   5   7 623.385 291.629   4
  12   5   8 5067.80 382.812   4
  12   5   9 22442.4 621.225   4
  12   5  10 41358.0 797.584   4
  12   5  11 6523.47 401.011   4
  12   5  12 15295.8 523.540   4
  12   5  13 1524.38 310.733   4
  12   5  14 3726.39 380.250   4
  12   5  15 5822.16 415.163   4
 -13  -5   4 757.224 379.966   2
  13   5  -3 6637.45 537.616   4
 -13  -5   3 6457.57 464.998   2
  13   5  -2 14205.6 661.261   4
 -13  -5   2 14329.2 595.298   2
  13   5  -1 6505.66 545.135   4
 -13  -5   1 5737.72 451.393   2
  13   5   0 9164.37 571.277   4
 -13  -5   0 9178.29 495.489   2
  13   5   1 6123.79 511.261   4
 -13  -5  -1 4630.61 426.274   2
  13   5   2 17307.2 691.403   4
 -13  -5  -2 16456.0 592.739   2
  13   5   3 40157.0 937.004   4
 -13  -5  -3 43314.2 828.304   2
 -13  -5  -4-109.696 304.932   2
  13   5   4-91.0997 382.251   4
  13   5   5 16742.2 642.482   4
 -13  -5  -5 19405.2 597.615   2
  13   5   6 721.226 309.031   4
  13   5   7 1055.50 316.083   4
  13   5   8 8001.45 446.112   4
  13   5   9 1690.86 343.126   4
  13   5  10 145.895 322.632   4
  13   5  11 26950.7 693.219   4
  13   5  12 6482.76 421.679   4
  13   5  13 4211.26 381.720   4
  13   5  14 2537.16 355.586   4
 -14  -5   2 2223.39 409.436   2
  14   5  -2 2378.12 460.113   4
  14   5  -1 3677.85 489.748   4
 -14  -5   1 3698.54 411.609   2
 -14  -5   0 383.625 321.245   2
  14   5   0 146.199 403.525   4
 -14  -5  -1 2902.05 382.827   2
  14   5   1 2996.53 448.379   4
  14   5   2 8251.86 570.165   4
 -14  -5  -2 8293.51 492.769   2
  14   5   3 7139.67 562.317   4
 -14  -5  -3 7652.63 498.854   2
  14   5   4 48011.9 1026.32   4
 -14  -5  -4 48927.2 913.969   2
  14   5   5 4490.17 464.920   4
 -14  -5  -5 5947.08 465.892   2
  14   5   6 3526.69 424.744   4
  14   5   7 212.055 334.558   4
  14   5   8 14368.4 602.310   4
  14   5   9 15385.2 603.314   4
  14   5  10 11944.1 533.647   4
  14   5  11 1305.14 347.578   4
  14   5  12 1931.38 364.110   4
  14   5  13-107.185 318.181   4
  14   5  14 7558.88 469.246   4
 -15  -5   1 2288.44 410.762   2
 -15  -5   0 1142.73 361.675   2
  15   5   0 921.669 417.122   4
  15   5   1 3061.31 467.349   4
 -15  -5  -1 3585.36 408.498   2
  15   5   2 12530.0 653.094   4
 -15  -5  -2 11888.1 556.932   2
  15   5   3 19935.1 763.677   4
 -15  -5  -3 19714.1 659.629   2
 -15  -5  -4 1137.40 398.895   2
  15   5   4 808.604 445.575   4
  15   5   5 4180.75 472.555   4
 -15  -5  -5 6006.98 471.633   2
 -15  -5  -6 1084.91 382.588   2
  15   5   6 228.626 382.098   4
  15   5   7 22035.2 738.300   4
  15   5   8 16593.1 672.543   4
  15   5   9-71.1159 389.259   4
  15   5  10 3129.92 420.681   4
  15   5  11 665.199 352.510   4
  15   5  12 1424.23 358.144   4
  15   5  13 1979.48 379.611   4
  15   5  14 1168.35 359.383   4
  16   5   4 2017.11 426.192   4
  16   5   5 187.949 388.772   4
  16   5   6 4501.06 491.767   4
  16   5   7 2256.43 461.426   4
  16   5   8 7762.15 575.883   4
  16   5   9 21910.2 784.002   4
  16   5  10 137.138 387.168   4
  16   5  11 2448.73 418.023   4
  13  -6   4 6355.71 557.359   4
  12  -6   9 815.713 396.852   3
  12  -6   8 779.319 417.955   3
  12  -6   7 5753.78 511.718   3
  12  -6   4 540.187 412.216   4
  12  -6   3 1124.89 443.124   4
 -12   6  -2 424.339 497.801   2
  12  -6   2-51.2090 449.891   4
  12  -6   1 4962.94 562.331   4
 -12   6  -1 6022.42 639.956   2
  12  -6   0 7593.50 610.347   4
 -11   6 -11 472.325 342.089   0
 -11   6 -10 3784.60 417.571   0
  11  -6  10 4076.87 490.576   3
  11  -6   9 53.2398 376.766   3
 -11   6  -9-78.4688 312.565   0
  11  -6   8 7430.33 521.509   3
 -11   6  -8 7515.11 482.889   0
  11  -6   7 17768.1 654.847   3
  11  -6   6 490.039 376.229   3
  11  -6   5 11154.1 576.380   4
  11  -6   4 4308.61 486.249   4
  11  -6   3 2319.99 461.061   4
  11  -6   2 1295.94 434.701   4
 -11   6  -1 778.583 499.359   2
  11  -6   1-405.086 425.494   4
 -11   6   0 2885.49 538.304   2
  11  -6   0 2559.38 474.500   4
  11  -6  -1 12993.7 703.841   4
 -11   6   1 15527.3 732.474   2
 -11   6   2 3464.78 532.242   2
  11  -6  -2 3091.40 565.136   4
  10  -6  11 2232.63 458.396   3
 -10   6 -11 2853.30 375.762   0
  10  -6  10 8.24988 384.101   3
 -10   6 -10 281.814 309.206   0
  10  -6   9 172.687 390.849   3
 -10   6  -9 114.511 303.236   0
  10  -6   8 303.440 353.910   3
 -10   6  -8 387.155 327.301   0
 -10   6  -7 17781.3 626.947   0
  10  -6   7 16679.3 619.664   3
 -10   6  -6 26995.8 738.261   0
  10  -6   6 26947.2 695.253   3
  10  -6   5 9310.09 531.330   4
  10  -6   5 8995.07 480.934   3
  10  -6   4 8410.81 522.179   4
  10  -6   4 7702.51 451.210   3
  10  -6   3 260.576 404.586   4
  10  -6   2 18282.1 685.977   4
  10  -6   1 23741.2 776.940   4
 -10   6  -1 28522.2 862.628   2
  10  -6   0 3866.85 482.772   4
 -10   6   0 5383.27 545.702   2
 -10   6   1 276.983 458.346   2
  10  -6  -1-60.9899 470.025   4
 -10   6   2 1263.10 427.671   2
  10  -6  -2 736.464 471.071   4
 -10   6   3 1346.91 439.619   2
  10  -6  -3 1656.31 501.008   4
  10  -6  -4 6752.19 608.510   4
 -10   6   4 6628.14 549.723   2
 -10   6   5 6446.29 559.730   2
   9  -6  12 1436.53 474.258   3
   9  -6  11 3328.23 479.736   3
   9  -6  10 1518.01 422.556   3
   9  -6   9 4523.52 461.431   3
   9  -6   8 16755.3 642.071   3
  -9   6  -7 5963.84 424.670   0
   9  -6   7 6365.25 469.609   3
  -9   6  -6 1341.29 303.968   0
   9  -6   6 1365.44 359.537   3
  -9   6  -5 10458.9 488.842   0
   9  -6   5 11005.3 469.149   3
   9  -6   4-67.4338 289.732   3
   9  -6   4 174.532 323.208   4
  -9   6  -4 240.121 279.492   0
   9  -6   3 31843.2 798.608   4
   9  -6   3 32214.3 677.495   3
   9  -6   2 14317.4 612.889   4
   9  -6   1 2267.16 427.758   4
   9  -6   0 24716.2 767.291   4
  -9   6   0 29664.7 839.505   2
  -9   6   1 1848.48 447.883   2
   9  -6  -1-10.5170 404.036   4
  -9   6   2 1435.59 445.261   2
   9  -6  -2 80.3644 424.251   4
  -9   6   3 1960.36 431.041   2
   9  -6  -3 1672.77 463.765   4
  -9   6   4-13.1650 398.373   2
   9  -6  -4 493.839 435.151   4
  -9   6   5 3683.11 479.672   2
  -9   6   6 13849.0 679.058   2
   8  -6  13 824.053 502.000   3
   8  -6  12 9213.98 624.784   3
   8  -6  11 652.515 409.518   3
   8  -6  10 10636.8 581.404   3
   8  -6   9 8549.26 527.175   3
   8  -6   8 7880.77 487.804   3
   8  -6   7 8269.37 477.748   3
   8  -6   6 6862.71 418.820   3
   8  -6   5 1137.06 290.030   3
   8  -6   5 1499.73 325.089   4
  -8   6  -4 2988.09 335.418   0
   8  -6   4 3401.34 365.166   4
   8  -6   4 3157.90 341.985   3
   8  -6   3 218.659 289.728   3
  -8   6  -3 387.649 279.254   0
   8  -6   3 465.184 349.313   4
   8  -6   2 38997.7 844.263   4
   8  -6   2 38417.0 682.505   3
   8  -6   1 61987.0 1037.24   4
   8  -6   0 289.112 369.752   4
  -8   6   1 11490.9 564.208   2
  -8   6   2 128.771 361.734   2
  -8   6   3 20403.7 694.580   2
  -8   6   4 6567.62 521.989   2
  -8   6   5 3874.59 411.169   2
  -8   6   6 521.469 378.148   2
  -8   6   7 4762.94 498.685   2
  -8   6   8 1306.04 397.965   2
   7  -6  13 6833.16 616.490   3
   7  -6  12-353.018 408.975   3
   7  -6  11 888.520 419.529   3
   7  -6  10 193.609 386.631   3
   7  -6   9 45159.3 926.658   3
   7  -6   8 34175.7 774.169   3
   7  -6   7 1098.35 333.449   3
   7  -6   6 6664.06 403.270   3
   7  -6   5 3461.48 336.205   4
   7  -6   5 2928.24 317.541   3
   7  -6   4 20116.1 572.340   4
   7  -6   4 17112.9 504.857   3
  -7   6  -3 22424.9 581.116   0
   7  -6   3 22127.8 542.466   3
   7  -6   2 16263.5 579.594   4
  -7   6  -2 16953.2 528.866   0
   7  -6   2 17235.1 480.134   3
   7  -6   1 1264.85 250.506   3
  -7   6  -1 1388.34 279.219   0
  -7   6   1 328.734 193.366   1
  -7   6   1 447.313 342.081   2
  -7   6   2 39427.6 657.525   1
  -7   6   2 40240.2 834.178   2
  -7   6   3 10600.9 422.022   1
  -7   6   3 8242.02 501.306   2
  -7   6   4 12809.9 549.837   2
  -7   6   4 13572.3 499.607   1
  -7   6   5 17362.9 581.984   1
  -7   6   5 17117.0 617.140   2
  -7   6   6 280.681 313.760   2
  -7   6   6 112.469 334.266   1
  -7   6   7 482.620 352.869   2
  -7   6   8 648.075 357.577   2
  -7   6   9 638.790 372.457   2
   6  -6  13 1377.38 483.847   3
   6  -6  12 599.746 433.147   3
   6  -6  11 2484.75 461.465   3
   6  -6  10 26410.8 774.475   3
   6  -6   9 7881.21 507.609   3
  -6   6  -8 106.838 680.093   1
   6  -6   8 2303.23 373.814   3
  -6   6  -7 16468.8 802.985   1
   6  -6   7 26841.6 646.683   3
  -6   6  -6 2186.06 350.666   1
   6  -6   6 2638.32 308.926   3
  -6   6  -5 36130.8 626.970   1
   6  -6   5 36051.7 642.159   4
   6  -6   5 37402.0 687.408   3
  -6   6  -4 1828.93 236.671   1
   6  -6   4 2177.28 320.669   4
   6  -6   4 1683.73 283.171   3
  -6   6  -3 25095.8 462.474   1
   6  -6   3 25911.9 618.003   4
   6  -6   3 25545.7 539.427   3
  -6   6  -2 23364.4 452.225   1
   6  -6   2 23209.7 493.192   3
  -6   6  -1 4680.91 319.668   0
  -6   6  -1 4311.93 236.248   1
   6  -6   1 4397.94 270.498   3
  -6   6   0 2067.04 218.071   1
   6  -6   0 2074.87 222.197   3
  -6   6   0 1772.66 258.014   0
  -6   6   1 9031.36 325.541   1
   6  -6  -1 9117.87 302.223   3
  -6   6   1 9020.56 468.103   2
  -6   6   2 657.024 323.214   2
  -6   6   2-8.93325 207.842   1
  -6   6   3 55787.6 804.636   1
  -6   6   3 51901.2 880.443   2
  -6   6   4 47012.8 805.662   1
  -6   6   4 40876.6 805.194   2
  -6   6   5 1159.10 312.725   2
  -6   6   5 2083.63 332.612   1
  -6   6   6 17365.1 600.609   1
  -6   6   6 15483.2 577.158   2
  -6   6   7 325.301 322.352   2
  -6   6   7 691.977 348.096   1
  -6   6   8 9889.95 579.754   1
  -6   6   8 8524.19 497.070   2
  -6   6   9 6763.78 492.897   2
  -6   6  10 113.017 375.844   2
   5  -6  14 7813.47 675.375   3
   5  -6  13 1416.57 485.563   3
   5  -6  12 4403.33 532.150   3
   5  -6  11 822.032 430.858   3
   5  -6  10 5690.16 488.552   3
   5  -6   9 17742.8 640.237   3
   5  -6   8 21493.5 631.269   3
   5  -6   7 545.430 275.981   3
  -5   6  -6 8810.38 835.045   1
   5  -6   6 15211.4 480.717   3
  -5   6  -5 6507.85 465.335   1
   5  -6   5 6556.96 321.931   4
   5  -6   5 7143.54 363.056   3
  -5   6  -4 90817.2 987.177   1
   5  -6   4 93206.1 960.191   4
   5  -6   4 90667.2 921.581   3
  -5   6  -3 50848.7 666.766   1
   5  -6   3 51826.0 763.589   4
   5  -6   3 49265.6 669.116   3
  -5   6  -2 4080.92 252.548   1
   5  -6   2 4253.67 265.222   3
  -5   6  -1 1658.41 214.934   1
   5  -6   1 2281.07 215.646   3
   5  -6   0 1055.02 192.313   3
  -5   6   0 994.004 190.108   1
  -5   6   0 1195.31 224.135   0
  -5   6   1 19511.9 515.426   0
  -5   6   1 19105.4 431.559   1
  -5   6   2 23650.0 497.895   1
  -5   6   2 22603.2 584.631   2
  -5   6   3 7128.46 341.927   1
  -5   6   3 7614.60 389.532   2
  -5   6   4 10914.6 419.129   1
  -5   6   4 8468.11 423.488   2
  -5   6   5 37237.9 746.554   1
  -5   6   5 33780.8 694.611   2
  -5   6   6 364.285 273.603   2
  -5   6   6 333.546 284.124   1
  -5   6   7 26465.5 744.354   1
  -5   6   7 27540.2 684.551   2
  -5   6   8 1377.43 329.379   2
  -5   6   8 1160.42 391.559   1
  -5   6   9 21588.3 798.941   1
  -5   6   9 19880.5 621.284   2
  -5   6  10 9337.97 539.344   2
  -5   6  11 300.480 390.594   2
   4  -6  14 627.903 484.244   3
   4  -6  13 3360.86 504.611   3
   4  -6  12 6877.47 570.531   3
   4  -6  11 41049.3 944.022   3
   4  -6  10 14693.6 645.922   3
   4  -6   9-69.1636 342.659   3
   4  -6   8 642.703 295.997   3
   4  -6   7 736.200 298.093   3
   4  -6   6 13706.4 460.026   3
  -4   6  -5 34894.0 532.229   5
   4  -6   5 35643.4 554.542   6
  -4   6  -4 18026.6 395.504   5
  -4   6  -4 15405.7 613.654   1
   4  -6   4 18183.9 429.812   4
   4  -6   4 20762.0 471.272   3
   4  -6   4 17984.7 417.539   6
  -4   6  -3 35963.3 548.090   5
   4  -6   3 37158.1 564.088   3
   4  -6   3 34938.5 551.203   6
  -4   6  -2 49515.0 655.091   1
  -4   6  -2 48795.5 644.455   5
   4  -6   2 50774.4 615.489   3
  -4   6  -1 2795.16 219.484   5
   4  -6   1 2392.85 220.794   5
   4  -6   1 2208.84 204.964   3
  -4   6  -1 2719.03 227.460   1
  -4   6   0 57758.9 744.935   5
   4  -6   0 57160.9 721.574   5
  -4   6   0 58858.0 699.978   1
   4  -6   0 59875.5 602.105   3
  -4   6   1 12368.8 401.042   5
   4  -6  -1 11187.2 367.915   5
  -4   6   1 12150.6 386.074   0
  -4   6   1 12033.5 356.840   1
   4  -6  -1 12299.9 285.523   3
  -4   6   2 24909.6 533.568   0
   4  -6  -2 24828.7 529.459   5
  -4   6   2 24329.1 494.318   1
  -4   6   2 24058.7 540.444   2
   4  -6  -2 26629.6 371.139   3
  -4   6   3 23782.0 529.252   1
  -4   6   3 22398.1 526.112   2
  -4   6   4 13203.1 428.488   1
  -4   6   4 12143.9 427.713   2
  -4   6   5 282.611 230.448   2
  -4   6   5 451.776 254.295   1
  -4   6   6 4450.19 314.998   2
  -4   6   6 5762.38 402.173   1
  -4   6   7 110.692 240.347   2
  -4   6   7 362.139 309.452   1
  -4   6   8 59116.0 1092.59   1
  -4   6   8 58494.0 898.673   2
  -4   6   9 17847.8 704.315   1
  -4   6   9 16922.1 562.645   2
  -4   6  10 6164.63 568.704   1
  -4   6  10 6335.91 420.613   2
  -4   6  11 5884.27 455.976   2
  -4   6  12 239.618 341.864   2
   3  -6  14 1043.69 500.519   3
   3  -6  13 4408.92 576.023   3
   3  -6  12 21893.4 785.063   3
   3  -6  11 2388.76 480.022   3
   3  -6  10 20573.1 685.864   3
   3  -6   9 13145.8 540.105   3
   3  -6   8 11056.3 459.553   3
   3  -6   7 13091.6 477.121   3
   3  -6   6 3131.61 226.804   6
  -3   6  -6 3458.52 216.282   5
   3  -6   6 3783.79 323.147   3
  -3   6  -5 1793.97 172.292   5
   3  -6   5 2200.62 265.107   3
   3  -6   5 1623.11 190.882   6
  -3   6  -4 79801.7 743.449   5
   3  -6   4 78402.0 696.959   4
   3  -6   4 79642.9 762.039   6
  -3   6  -3 35608.9 508.199   5
  -3   6  -3 33505.1 771.498   1
   3  -6   3 32486.8 500.013   6
   3  -6   3 36810.9 535.029   3
  -3   6  -2 1202.93 159.682   5
  -3   6  -2 1769.61 241.545   1
   3  -6   2 1545.17 188.315   3
   3  -6   2 1319.35 172.167   6
  -3   6  -1 51893.3 665.156   1
  -3   6  -1 49460.0 609.785   5
   3  -6   1 50341.9 548.194   3
  -3   6   0 15603.3 378.310   5
   3  -6   0 15315.7 362.672   5
   3  -6   0 15452.8 315.154   3
  -3   6   0 15911.9 399.386   1
  -3   6   1 194869. 1266.79   5
   3  -6  -1 191081. 1206.13   5
  -3   6   1 196657. 1252.04   1
  -3   6   2 13502.7 386.846   5
   3  -6  -2 14075.5 377.491   5
  -3   6   2 12779.0 364.756   0
  -3   6   2 14114.0 383.390   1
  -3   6   2 12733.2 383.302   2
   3  -6  -2 14409.1 265.408   3
  -3   6   3 8654.89 340.476   5
   3  -6  -3 8661.09 321.513   5
  -3   6   3 8528.50 324.485   0
  -3   6   3 9522.14 353.593   1
  -3   6   3 8407.75 335.396   2
   3  -6  -3 9430.78 207.904   3
  -3   6   4 2123.72 240.978   5
   3  -6  -4 1600.16 227.371   5
  -3   6   4 2107.63 233.693   2
   3  -6  -4 2189.07 117.956   3
  -3   6   4 1947.27 257.041   1
  -3   6   5 4429.44 289.152   5
   3  -6  -5 4381.09 286.898   5
  -3   6   5 4366.24 322.657   1
  -3   6   5 4160.11 269.602   2
  -3   6   6 1684.37 227.107   2
  -3   6   6 2050.66 309.859   1
  -3   6   7 15699.6 582.529   1
  -3   6   7 15782.0 446.095   2
  -3   6   8 1489.17 249.007   2
  -3   6   8 1309.03 362.629   1
  -3   6   9 20927.5 741.114   1
  -3   6   9 18457.0 514.948   2
  -3   6  10 22948.1 820.519   1
  -3   6  10 20520.5 580.206   2
  -3   6  11 1189.85 322.127   2
  -3   6  12 14160.4 565.072   2
  -3   6  13 1597.06 360.788   2
   2  -6  14 185.341 469.477   3
   2  -6  13 572.782 451.407   3
   2  -6  12 3920.08 512.680   3
   2  -6  11 41351.8 952.255   3
   2  -6  10 13178.1 575.571   3
   2  -6   9 4276.00 393.277   3
   2  -6   8 9838.22 445.530   3
  -2   6  -7 38231.8 539.889   5
   2  -6   7 40715.3 574.647   6
  -2   6  -6 64083.9 666.283   5
   2  -6   6 63976.5 681.755   6
  -2   6  -5 9135.20 273.943   5
   2  -6   5 9541.69 362.564   3
  -2   6  -4 1967.40 166.492   5
   2  -6   4 1745.62 169.732   6
   2  -6   4 1825.08 136.204   4
   2  -6   4 1965.90 227.687   3
  -2   6  -3 5316.45 218.453   5
   2  -6   3 5330.43 227.734   6
   2  -6   3 5604.98 265.883   3
   2  -6   2 8670.22 265.338   6
  -2   6  -2 8623.96 256.010   5
  -2   6  -2 8934.66 438.892   1
   2  -6   2 9479.92 280.225   3
  -2   6  -1 15575.1 330.387   5
   2  -6   1 16160.0 325.610   3
   2  -6   1 15054.4 329.928   6
  -2   6   0 91902.1 769.724   5
   2  -6   0 90822.7 764.333   6
   2  -6   0 91808.7 662.945   3
   2  -6  -1 1121.98 160.271   5
  -2   6   1 1024.17 179.393   5
  -2   6   1 1332.74 211.529   1
   2  -6  -1 1115.62 143.388   3
  -2   6   2 120971. 944.768   5
   2  -6  -2 121026. 890.524   5
  -2   6   2 125419. 1023.34   1
   2  -6  -2 125004. 679.025   3
   2  -6  -3 76408.1 501.884   3
  -2   6   3 78819.6 815.833   5
   2  -6  -3 76004.4 736.318   5
  -2   6   3 75802.1 752.891   0
  -2   6   3 73883.4 826.704   1
  -2   6   3 74586.8 714.660   2
  -2   6   4 9604.79 331.773   5
   2  -6  -4 9415.16 301.689   5
  -2   6   4 9641.12 368.584   1
  -2   6   4 8842.07 282.538   2
   2  -6  -4 9563.66 180.997   3
  -2   6   5 6563.01 304.718   5
   2  -6  -5 5922.15 268.775   5
  -2   6   5 6091.13 347.966   1
  -2   6   5 5335.24 255.752   2
   2  -6  -5 6285.44 129.376   3
  -2   6   6 9523.75 370.480   5
   2  -6  -6 9135.31 329.707   5
  -2   6   6 9870.84 426.549   1
  -2   6   6 9489.84 315.707   2
  -2   6   7 19617.4 515.901   5
   2  -6  -7 19832.8 464.080   5
  -2   6   7 20369.5 438.125   2
  -2   6   8 19496.0 663.247   1
  -2   6   8 20142.8 463.776   2
  -2   6   9 15485.3 649.661   1
  -2   6   9 14667.6 436.076   2
  -2   6  10 1324.46 431.735   1
  -2   6  10 1031.90 246.095   2
  -2   6  11 3728.67 343.892   2
  -2   6  11 3721.40 548.516   1
  -2   6  12 4419.45 373.587   2
  -2   6  13 20720.2 623.543   2
  -2   6  14 3735.60 399.524   2
   1  -6  14 3381.03 429.957   2
   1  -6  13 10344.4 511.149   2
   1  -6  13 9408.24 663.397   3
   1  -6  12 4248.81 365.476   2
   1  -6  12 4900.69 546.068   3
   1  -6  11 257.558 390.084   3
   1  -6  11 127.608 278.087   2
   1  -6  10 4927.57 340.426   2
   1  -6  10 5728.30 453.490   3
   1  -6   9 5222.23 316.952   2
   1  -6   9 6188.75 419.609   3
   1  -6   8 23077.3 495.911   2
   1  -6   8 23178.4 590.101   3
   1  -6   7 41722.9 580.841   6
   1  -6   7 43221.8 612.616   2
  -1   6  -7 41997.3 556.807   6
  -1   6  -6 1375.59 184.792   6
   1  -6   6 1722.45 293.060   3
   1  -6   6 1566.28 197.977   6
   1  -6   5 97815.7 798.498   6
   1  -6   5 98705.3 918.597   3
  -1   6  -4 3120.42 178.377   5
   1  -6   4 3662.32 242.679   3
   1  -6   4 3246.18 191.515   6
  -1   6  -3 11045.9 272.041   5
   1  -6   3 11478.4 286.176   6
   1  -6   3 11354.3 319.353   3
  -1   6  -2 2986.01 166.716   5
  -1   6  -2 3112.52 520.861   1
   1  -6   2 2947.66 187.968   6
   1  -6   2 3059.05 209.878   3
   1  -6   1 7000.75 229.621   6
  -1   6  -1 7192.07 222.624   5
  -1   6  -1 7650.53 380.016   1
   1  -6   1 7463.18 238.147   3
   1  -6   0 38271.6 432.159   3
  -1   6   0 39985.1 480.109   5
   1  -6   0 38650.9 470.714   6
   1  -6  -1 107818. 772.147   6
  -1   6   1 108975. 795.782   5
   1  -6  -1 110989. 682.057   3
  -1   6   1 112184. 950.157   1
   1  -6  -2 66182.2 499.953   3
  -1   6   2 65817.1 637.555   5
   1  -6  -2 62560.8 583.499   5
  -1   6   2 66017.3 751.099   1
  -1   6   2 60913.3 583.083   2
   1  -6  -3 37453.7 362.373   3
  -1   6   3 38809.2 524.446   5
   1  -6  -3 36248.3 462.624   5
  -1   6   3 38488.6 598.281   1
  -1   6   3 36603.6 434.863   2
  -1   6   4 13583.6 348.707   5
   1  -6  -4 14862.8 318.135   5
  -1   6   4 14684.5 415.430   1
  -1   6   4 13718.1 287.715   2
  -1   6   4 13835.2 316.766   0
   1  -6  -4 14336.2 222.340   3
   1  -6  -5 36765.8 314.974   3
  -1   6   5 36508.6 562.739   5
   1  -6  -5 37728.4 498.014   5
  -1   6   5 37733.3 656.358   1
  -1   6   5 36403.8 456.034   2
   1  -6  -6 123124. 497.958   3
  -1   6   6 124156. 1042.50   5
   1  -6  -6 125721. 915.237   5
  -1   6   6 123508. 855.888   2
  -1   6   7 14933.1 435.326   5
   1  -6  -7 15308.5 366.426   5
  -1   6   7 15428.7 525.538   1
  -1   6   7 16455.1 363.471   2
  -1   6   8 7736.06 340.446   5
   1  -6  -8 8563.17 285.962   5
  -1   6   8 8615.38 478.314   1
  -1   6   8 8142.12 296.392   2
  -1   6   9 440.078 358.342   1
  -1   6   9 619.901 207.899   2
  -1   6  10 241.074 220.102   2
  -1   6  10 80.7039 374.845   1
  -1   6  11 6994.67 575.158   1
  -1   6  11 5882.98 324.914   2
  -1   6  12 4317.48 565.207   1
  -1   6  12 4563.53 327.221   2
  -1   6  13 306.125 271.727   2
  -1   6  14 11963.0 503.578   2
   0  -6  13 657.540 351.034   2
   0  -6  12 11298.6 485.844   2
   0  -6  12 10974.2 636.997   3
   0  -6  11 1023.22 376.219   3
   0  -6  11 1452.76 300.772   2
   0  -6  10 373.038 333.391   3
   0  -6  10-64.2260 259.673   2
   0  -6   9 5136.53 315.812   2
   0  -6   9 5520.76 416.623   3
   0  -6   8 514.416 280.967   3
   0  -6   8 894.424 225.797   2
   0  -6   7 11156.1 348.755   2
   0  -6   7 11662.6 429.271   3
   0   6  -6 113435. 865.067   6
   0  -6   6 114218. 888.325   2
   0  -6   6 117333. 1059.97   3
   0  -6   5 17500.0 364.119   6
   0  -6   5 16163.2 345.266   2
   0  -6   5 17612.7 429.535   3
   0   6  -5 17656.9 353.544   6
   0  -6   4 34604.4 520.231   3
   0  -6   4 32960.8 427.133   2
   0   6  -4 35030.5 456.195   6
   0  -6   4 33637.2 464.693   6
   0   6  -3 2846.02 167.953   6
   0  -6   3 2864.48 174.128   6
   0  -6   3 2759.22 215.816   3
   0  -6   2 78840.3 648.618   6
   0   6  -2 79198.3 638.574   6
   0  -6   2 80143.0 691.693   3
   0  -6   1 85799.8 657.159   6
   0   6  -1 83256.1 640.427   5
   0   6  -1 85832.4 1318.16   1
   0  -6   1 87149.6 669.639   3
   0  -6   0 5285.26 199.270   3
   0   6   0 5155.23 341.279   1
   0   6   0 4366.63 178.297   5
   0  -6   0 5174.12 198.060   6
   0   6   1 3324.97 253.470   1
   0   6   1 3178.36 161.168   5
   0  -6  -1 2896.83 155.646   3
   0  -6  -1 3033.60 165.223   6
   0   6   2 10140.9 251.718   5
   0   6   2 10029.5 213.061   2
   0   6   2 10332.7 338.614   1
   0  -6  -2 10442.2 244.444   6
   0   6   3 21928.3 277.119   2
   0   6   3 22578.3 464.664   1
   0   6   3 22465.9 364.842   5
   0  -6  -3 22213.0 337.277   6
   0   6   4 14314.6 313.870   5
   0  -6  -4 14731.1 281.115   5
   0   6   4 14281.7 241.864   2
   0   6   4 14904.4 413.459   1
   0   6   5 44971.8 560.116   5
   0  -6  -5 44092.2 466.948   5
   0   6   5 42878.5 428.086   2
   0   6   5 43070.2 488.828   0
   0   6   6 3567.13 216.444   5
   0  -6  -6 3799.11 176.340   5
   0   6   6 4125.76 322.578   1
   0   6   6 3681.11 177.239   2
   0   6   7 200500. 1264.50   5
   0  -6  -7 202846. 1036.27   5
   0   6   7 206491. 1055.46   2
   0   6   8 22379.0 479.110   5
   0  -6  -8 23197.4 381.529   5
   0   6   8 23439.2 663.200   1
   0   6   8 23565.5 409.160   2
   0   6   9 8513.34 502.046   1
   0   6   9 7959.70 295.161   2
   0   6  10 1905.20 226.355   2
   0   6  10 2518.77 445.645   1
   0   6  11 6924.49 574.223   1
   0   6  11 6305.80 313.043   2
   0   6  12 7708.45 641.682   1
   0   6  12 6971.09 342.490   2
   0   6  13 13099.5 457.264   2
   0   6  14 2470.22 309.257   2
   0   6  15 1133.61 319.208   2
  -1  -6  13 25226.4 711.472   2
  -1  -6  12 839.651 318.043   2
  -1  -6  11 6609.08 393.863   2
  -1  -6  11 5679.22 465.511   3
  -1  -6  10 616.104 349.013   3
  -1  -6  10 535.207 260.639   2
  -1  -6   9 20373.1 511.641   2
  -1  -6   9 20572.6 617.359   3
  -1  -6   8 13182.1 392.148   2
  -1  -6   8 12456.9 459.896   3
  -1  -6   7 4011.04 241.344   2
  -1  -6   7 3427.43 313.156   3
  -1  -6   6 261.764 177.077   6
  -1  -6   6 131.102 257.025   3
   1   6  -6 381.674 163.708   6
  -1  -6   6 406.441 165.092   2
  -1  -6   5 30805.2 477.819   6
   1   6  -5 29687.3 450.725   6
  -1  -6   5 28279.5 422.422   2
  -1  -6   5 29545.2 520.511   3
  -1  -6   4 14127.5 313.797   6
  -1  -6   4 14836.4 292.739   2
  -1  -6   4 14336.1 363.876   3
   1   6  -4 14110.3 307.689   6
  -1  -6   3 18256.2 292.474   2
   1   6  -3 18027.9 329.166   6
  -1  -6   3 18700.9 383.812   3
  -1  -6   3 18096.3 341.234   6
  -1  -6   2 85787.7 712.570   3
  -1  -6   2 84985.6 662.234   6
   1   6  -1 56659.0 525.188   6
  -1  -6   1 56121.7 548.908   3
   1   6  -1 56821.9 1369.92   1
  -1  -6   1 57469.4 532.392   6
   1   6   0 186603. 908.000   6
  -1  -6   0 181384. 896.456   6
  -1  -6  -1 4643.45 171.799   6
   1   6   1 4887.14 301.308   1
   1   6   1 4487.79 170.668   5
   1   6   2 2761.94 254.195   1
   1   6   2 2426.89 141.939   5
  -1  -6  -2 2646.50 140.829   6
   1   6   2 2877.22 96.4468   2
   1   6   3 8397.96 221.061   5
   1   6   3 7994.74 134.147   2
   1   6   3 8581.85 324.392   1
  -1  -6  -3 8452.82 205.729   6
   1   6   4 9970.44 242.855   5
   1   6   4 10009.6 167.709   2
  -1  -6  -4 9910.66 220.543   6
   1   6   4 9986.38 348.580   1
   1   6   5 46666.1 503.756   5
   1   6   5 47374.0 385.501   2
  -1  -6  -5 47982.9 443.294   6
   1   6   6 125412. 859.829   5
   1   6   6 125929. 687.730   2
   1   6   6 129833. 1199.85   1
  -1  -6  -6 126874. 718.270   6
  -1  -6  -7 18696.6 293.696   5
   1   6   7 18626.1 374.134   5
   1   6   7 19681.7 552.791   1
   1   6   7 19520.0 315.851   2
   1   6   8 20046.3 409.476   5
  -1  -6  -8 19678.9 303.212   5
   1   6   8 19914.6 349.054   2
   1   6   9 7137.78 473.550   1
   1   6   9 6467.64 250.125   2
   1   6  10 64541.4 1164.92   1
   1   6  10 61653.6 680.059   2
   1   6  11 52396.6 1140.07   1
   1   6  11 48532.2 652.520   2
   1   6  12 2275.01 240.520   2
   1   6  12 2735.94 510.575   1
   1   6  13 5510.48 627.515   1
   1   6  13 3874.84 305.049   2
   1   6  14 927.273 275.684   2
   1   6  15-110.364 277.073   2
   1   6  16 1795.04 343.458   2
  -2  -6  13 748.694 339.088   2
  -2  -6  12 11932.3 511.021   2
  -2  -6  11 893.917 293.639   2
  -2  -6  10 24062.8 577.348   2
  -2  -6  10 23388.9 690.706   3
  -2  -6   9 6093.93 350.743   2
  -2  -6   9 6008.81 422.828   3
  -2  -6   8 21862.7 480.731   2
  -2  -6   8 23256.2 593.275   3
  -2  -6   7 22400.3 449.149   2
  -2  -6   7 22593.5 544.691   3
  -2  -6   6 9782.02 305.102   2
  -2  -6   6 9067.88 366.321   3
  -2  -6   5 1043.98 174.166   6
   2   6  -5 1132.22 151.718   6
  -2  -6   5 1103.65 220.566   3
  -2  -6   5 1309.09 164.570   2
   2   6  -4 616.113 146.539   6
  -2  -6   4 405.039 140.790   6
  -2  -6   4 478.781 185.272   3
   2   6  -4 744.224 43.9864   4
  -2  -6   4 393.605 124.804   2
  -2  -6   3 5155.14 243.536   3
  -2  -6   3 5222.87 210.494   6
   2   6  -3 4776.98 195.025   6
   2   6  -3 5019.89 104.250   4
  -2  -6   3 4714.48 170.566   2
  -2  -6   2 122116. 849.021   3
  -2  -6   2 117492. 778.260   6
   2   6  -2 120270. 502.208   4
  -2  -6   2 120143. 622.976   2
   2   6  -2 124222. 797.194   6
  -2  -6   1 167687. 652.069   2
   2   6  -1 176864. 655.191   4
   2   6  -1 174905. 2394.96   1
   2   6  -1 175094. 905.994   6
  -2  -6   1 169182. 894.035   6
   2   6   0 37692.6 342.649   4
   2   6   0 39866.6 1022.24   1
   2   6   0 38488.2 424.824   6
  -2  -6   0 37481.5 414.282   6
   2   6   1 84098.0 528.699   4
   2   6   1 86424.2 985.850   1
   2   6   1 80078.5 232.343   2
   2   6   1 85157.1 598.514   6
  -2  -6  -1 79732.6 575.679   6
   2   6   2 141.464 96.6703   6
  -2  -6  -2 339.509 94.1881   6
   2   6   2 346.016 98.5228   4
   2   6   2 276.104 220.725   1
   2   6   3 93740.9 617.409   5
   2   6   3 90637.9 885.149   1
  -2  -6  -3 90367.6 570.789   6
   2   6   4 48926.7 458.351   5
  -2  -6  -4 48972.2 418.062   6
   2   6   4 48520.6 271.992   2
   2   6   4 48808.0 664.988   1
   2   6   5 290.164 205.008   1
   2   6   5 56.8737 103.034   5
  -2  -6  -5 133.524 89.5930   6
   2   6   5 129.544 67.1341   2
   2   6   6 7500.48 209.108   5
   2   6   6 7627.29 172.224   2
   2   6   6 7759.14 359.899   1
  -2  -6  -6 7969.02 180.214   6
   2   6   7 9698.11 247.936   5
   2   6   7 9186.09 213.038   2
   2   6   7 10234.2 428.925   1
  -2  -6  -7 10069.3 199.801   6
   2   6   8 8894.53 255.060   5
   2   6   8 9810.78 453.925   1
   2   6   8 8680.84 229.383   2
  -2  -6  -8 9214.12 191.652   6
   2   6   9 15800.0 586.624   1
   2   6   9 13363.7 302.913   2
   2   6  10 18199.0 672.091   1
   2   6  10 16639.6 360.610   2
   2   6  11 21618.6 782.306   1
   2   6  11 19670.1 416.982   2
   2   6  12 65613.4 1326.69   1
   2   6  12 60595.3 736.125   2
   2   6  13 4460.40 572.625   1
   2   6  13 4499.64 297.648   2
   2   6  14 7710.42 391.110   2
   2   6  15 673.440 275.379   2
   2   6  16 1355.40 315.940   2
  -3  -6  12-127.599 295.247   2
  -3  -6  11 3836.02 364.523   2
  -3  -6  10 35.4040 256.007   2
  -3  -6   9 39268.0 683.599   2
  -3  -6   9 40306.6 795.224   3
  -3  -6   8 34261.5 600.496   2
  -3  -6   8 33425.0 684.263   3
  -3  -6   7 311.578 256.792   3
  -3  -6   7 330.357 198.443   2
  -3  -6   6 25636.2 551.363   3
  -3  -6   6 24537.8 446.670   2
  -3  -6   5 4565.90 289.297   3
  -3  -6   5 4531.92 212.560   2
  -3  -6   4 7605.23 307.430   3
  -3  -6   4 6879.52 258.518   6
   3   6  -4 7224.24 254.883   6
   3   6  -4 6604.83 131.670   4
  -3  -6   4 7582.31 229.912   2
  -3  -6   3 36717.1 521.708   3
  -3  -6   3 34851.0 477.079   6
  -3  -6   3 35145.6 395.563   2
   3   6  -3 34907.3 465.557   6
  -3  -6   2 3207.11 181.409   6
   3   6  -2 4028.62 123.320   4
  -3  -6   2 3461.96 140.804   2
   3   6  -2 3510.35 181.188   6
  -3  -6   1 3393.03 178.619   6
   3   6  -1 3279.22 126.440   4
  -3  -6   1 3421.95 117.784   2
   3   6  -1 3210.54 167.105   6
  -3  -6   0 145901. 813.631   6
  -3  -6   0 150122. 494.831   2
   3   6   0 147942. 675.551   4
   3   6   0 151268. 2068.53   1
   3   6   0 147865. 820.007   6
   3   6   1 27573.0 315.527   4
   3   6   1 30296.5 721.968   1
  -3  -6  -1 27538.4 352.697   6
   3   6   1 29532.7 364.219   6
  -3  -6  -2 96708.2 609.910   6
   3   6   2 99690.9 614.514   4
   3   6   2 99964.6 633.017   6
   3   6   3 24757.0 335.754   4
   3   6   3 24594.8 320.303   6
   3   6   3 23866.1 484.429   1
  -3  -6  -3 25622.9 311.624   6
   3   6   4 125590. 350.490   2
   3   6   4 127095. 764.106   4
   3   6   4 126028. 1048.41   1
  -3  -6  -4 123840. 632.422   6
   3   6   5 136021. 711.912   5
   3   6   5 132697. 813.482   4
   3   6   5 133207. 487.383   2
   3   6   5 135122. 1115.29   1
  -3  -6  -5 134152. 635.753   6
   3   6   6 4835.60 155.250   5
   3   6   6 4747.95 130.541   2
  -3  -6  -6 5116.64 140.377   6
   3   6   6 5230.25 313.400   1
   3   6   7 1158.10 106.807   5
   3   6   7 1180.72 104.549   2
   3   6   7 1520.39 264.366   1
  -3  -6  -7 1326.76 86.3167   6
   3   6   8 720.290 111.743   5
   3   6   8 626.660 269.516   1
   3   6   8 818.231 123.774   2
  -3  -6  -8 973.065 81.2237   6
   3   6   9 4162.58 189.887   2
   3   6   9 4670.40 384.597   1
   3   6  10 30174.8 797.001   1
   3   6  10 28837.7 436.617   2
   3   6  11 62843.9 1184.34   1
   3   6  11 58331.6 651.494   2
   3   6  12 622.006 423.299   1
   3   6  12 832.504 194.930   2
   3   6  13 19857.1 848.869   1
   3   6  13 17125.2 450.635   2
   3   6  14 225.128 219.085   2
   3   6  15 20861.2 558.534   2
   3   6  16 11201.9 477.843   2
  -4  -6  12-137.890 308.461   2
  -4  -6  11 1162.29 316.622   2
  -4  -6  10 4251.24 360.104   2
  -4  -6   9 3724.18 321.955   2
  -4  -6   8 5509.99 335.069   2
  -4  -6   8 5095.70 383.107   3
  -4  -6   7 63042.1 759.321   2
  -4  -6   7 63500.0 870.550   3
  -4  -6   6 282.699 252.722   3
  -4  -6   6 147.401 178.050   2
  -4  -6   5 33963.0 500.542   2
  -4  -6   5 34848.0 608.055   3
  -4  -6   4 564.758 181.529   6
   4   6  -4 318.544 106.546   4
  -4  -6   4 603.468 159.493   2
  -4  -6   4 670.565 219.004   3
  -4  -6   3 97009.6 814.103   6
   4   6  -3 98437.9 582.797   4
  -4  -6   3 101837. 693.436   2
   4   6  -3 100679. 812.139   6
  -4  -6   2 50338.3 560.648   6
   4   6  -2 49605.3 419.424   4
  -4  -6   2 50624.4 446.483   2
   4   6  -2 51300.8 563.442   6
  -4  -6   1 34412.7 444.185   6
   4   6  -1 33986.3 360.043   4
  -4  -6   1 36368.2 332.780   2
   4   6  -1 35138.4 451.178   6
  -4  -6   0 16122.7 303.094   6
   4   6   0 16566.5 263.190   4
  -4  -6   0 16807.2 196.714   2
   4   6   0 17071.4 311.829   6
  -4  -6  -1 5231.67 183.457   6
   4   6   1 5170.08 174.109   4
  -4  -6  -1 5300.90 87.8289   2
   4   6   1 5497.57 481.660   1
   4   6   1 5250.23 184.175   6
   4   6   2 698.069 119.282   4
   4   6   2 858.637 261.071   1
  -4  -6  -2 840.091 114.241   6
   4   6   2 875.293 114.177   6
  -4  -6  -3 191004. 840.074   6
   4   6   3 186010. 903.968   4
   4   6   3 187065. 843.179   6
  -4  -6  -4 307798. 1008.93   6
   4   6   4 306030. 1205.86   4
   4   6   4 309750. 1044.71   6
   4   6   4 302571. 1598.08   1
  -4  -6  -5 2180.20 114.042   6
   4   6   5 2221.79 166.619   4
   4   6   5 2311.99 237.592   1
   4   6   5 2281.36 123.450   6
  -4  -6  -6 44999.8 349.974   6
   4   6   6 46138.8 392.491   5
   4   6   6 46029.1 522.424   4
   4   6   6 47299.8 700.229   1
   4   6   6 47077.0 356.596   2
  -4  -6  -7 2852.34 102.703   6
   4   6   7 3109.78 116.710   5
   4   6   7 2867.68 199.541   4
   4   6   7 2939.88 128.898   2
   4   6   7 2727.82 279.342   1
  -4  -6  -8 64698.7 341.943   6
   4   6   8 62770.5 430.519   5
   4   6   8 64070.0 516.957   2
   4   6   9 10956.3 260.364   2
   4   6   9 12702.8 512.378   1
   4   6  10 1593.07 172.335   2
   4   6  10 1968.56 368.521   1
   4   6  11 7696.46 531.173   1
   4   6  11 7298.65 274.270   2
   4   6  12 14772.0 704.599   1
   4   6  12 13534.3 364.013   2
   4   6  13 253.948 429.040   1
   4   6  13 135.115 204.864   2
   4   6  14 12005.0 765.830   1
   4   6  14 10105.2 385.442   2
   4   6  15 2472.12 310.144   2
   4   6  16 18010.4 550.531   2
  -5  -6  11 108.680 315.392   2
  -5  -6  10 4588.36 383.564   2
  -5  -6   9 6912.21 369.115   2
  -5  -6   8 17571.2 493.579   2
  -5  -6   7 407.774 265.505   3
  -5  -6   7 840.525 226.908   2
  -5  -6   6 8910.20 328.399   2
  -5  -6   6 8992.66 399.012   3
  -5  -6   5 1281.70 261.510   3
  -5  -6   5 1316.73 204.978   2
   5   6  -4 121686. 790.267   4
  -5  -6   4 123538. 892.880   2
   5   6  -3 59725.6 563.964   4
  -5  -6   3 61354.8 592.422   2
  -5  -6   2 12401.5 324.563   6
   5   6  -2 12708.0 275.204   4
  -5  -6   2 13118.5 273.311   2
   5   6  -2 13050.0 329.232   6
  -5  -6   1 17212.8 349.787   6
   5   6  -1 16768.1 300.983   4
  -5  -6   1 17375.9 270.492   2
   5   6  -1 16563.5 344.842   6
  -5  -6   0 12276.0 287.998   6
   5   6   0 12866.9 268.241   4
  -5  -6   0 13003.5 205.348   2
   5   6   0 13040.2 296.783   6
  -5  -6  -1 23560.2 362.621   6
   5   6   1 23809.5 354.248   4
  -5  -6  -1 24202.1 233.389   2
   5   6   1 22714.5 357.461   6
  -5  -6  -2 30208.9 382.757   6
   5   6   2 30131.0 384.777   6
   5   6   2 31905.4 637.846   1
   5   6   2 30955.2 401.388   4
  -5  -6  -2 29790.7 211.093   2
  -5  -6  -3 22804.4 322.981   6
   5   6   3 21627.7 465.691   1
   5   6   3 22421.1 358.203   4
  -5  -6  -3 22901.2 168.343   2
   5   6   3 22651.4 323.473   6
   5   6   4 39488.1 473.935   4
   5   6   4 39027.4 592.270   1
   5   6   4 38464.7 391.396   6
  -5  -6  -5 101897. 577.646   6
   5   6   5 99056.3 749.708   4
   5   6   5 101947. 934.038   1
   5   6   5 103138. 598.069   6
  -5  -6  -6 5447.11 145.962   6
   5   6   6 6446.03 241.647   4
   5   6   6 5870.10 300.399   1
   5   6   6 5859.95 154.250   6
  -5  -6  -7 112388. 504.518   6
   5   6   7 108930. 544.372   5
   5   6   7 114866. 863.979   4
   5   6   7 111229. 1091.41   1
  -5  -6  -8 472.091 57.1351   6
   5   6   8 443.368 64.2022   5
   5   6   8 334.048 182.813   4
   5   6   8 413.012 123.644   2
   5   6   8 597.530 257.859   1
   5   6   9 77229.8 628.219   2
   5   6   9 78148.9 776.003   4
   5   6   9 78460.0 1066.22   1
   5   6  10 46687.8 539.875   2
   5   6  10 49069.2 923.562   1
   5   6  11 874.118 358.795   1
   5   6  11 1132.22 180.312   2
   5   6  12 1859.30 210.400   2
   5   6  12 1879.13 427.671   1
   5   6  13 122.804 410.889   1
   5   6  13 3.89463 204.775   2
   5   6  14 929.100 497.810   1
   5   6  14 854.980 246.900   2
   5   6  15 19007.9 524.261   2
   5   6  16 5265.00 372.037   2
  -6  -6  11 14228.5 570.869   2
  -6  -6  10 5085.42 392.651   2
  -6  -6   9 933.201 291.408   2
  -6  -6   8 4256.75 329.992   2
  -6  -6   7 336.463 219.997   2
  -6  -6   6 284.908 217.181   2
  -6  -6   6 215.068 247.150   3
  -6  -6   5 18215.0 504.737   3
  -6  -6   5 18789.3 437.416   2
  -6  -6   4 2158.29 278.374   3
   6   6  -4 1615.40 220.170   4
  -6  -6   4 1764.85 215.362   2
   6   6  -3 44876.6 584.245   4
  -6  -6   3 46188.4 559.543   2
   6   6  -2 114777. 881.259   4
  -6  -6   2 111339. 786.469   2
   6   6  -1 2315.03 203.255   6
  -6  -6   1 2610.65 205.720   6
   6   6  -1 2866.84 199.815   4
  -6  -6   1 2747.21 166.514   2
   6   6   0 32800.9 479.981   6
  -6  -6   0 33848.2 486.766   6
   6   6   0 34696.8 475.200   4
  -6  -6   0 34759.9 375.659   2
   6   6   1 21017.2 376.449   6
  -6  -6  -1 21215.7 378.624   6
   6   6   1 22137.3 386.426   4
  -6  -6  -1 21821.3 276.639   2
  -6  -6  -2 99821.7 737.390   6
   6   6   2 100964. 778.334   4
  -6  -6  -2 102749. 531.177   2
   6   6   2 97986.7 733.996   6
  -6  -6  -3 108923. 730.110   6
   6   6   3 108971. 730.892   6
   6   6   3 108915. 818.793   4
  -6  -6  -3 111053. 555.744   2
  -6  -6  -4 19883.7 312.987   6
   6   6   4 19932.3 365.070   4
   6   6   4 17334.8 409.394   1
   6   6   4 18249.2 298.937   6
  -6  -6  -5 4241.01 156.322   6
   6   6   5 3799.76 209.489   4
   6   6   5 4148.68 150.184   6
  -6  -6  -6 11979.9 214.676   6
   6   6   6 12331.0 318.817   4
   6   6   6 11510.6 364.147   1
   6   6   6 11915.5 211.388   6
  -6  -6  -7 6278.87 151.818   6
   6   6   7 7141.18 272.975   4
   6   6   7 5989.84 310.270   1
   6   6   7 6869.20 159.151   6
   6   6   8 143300. 1032.14   4
   6   6   8 135122. 1237.21   1
   6   6   9 58117.3 703.895   4
   6   6   9 56476.0 881.467   1
   6   6  10 7450.16 329.852   4
   6   6  10 6374.54 427.638   1
   6   6  11 34361.7 511.540   2
   6   6  11 36143.9 608.862   4
   6   6  11 33677.3 827.021   1
   6   6  12 7110.37 294.696   2
   6   6  12 7182.74 524.162   1
   6   6  13 12130.0 636.662   1
   6   6  13 12885.1 387.608   2
   6   6  14 3732.33 546.617   1
   6   6  14 3761.55 285.557   2
   6   6  15 1444.81 277.073   2
   6   6  16 2468.72 317.137   2
  -7  -6  10 16722.1 606.554   2
  -7  -6   9 14281.6 539.400   2
  -7  -6   8 2193.08 343.492   2
  -7  -6   7 1835.43 292.571   2
  -7  -6   6 1687.67 274.789   2
  -7  -6   5 21376.9 500.868   2
  -7  -6   5 19855.9 528.835   3
  -7  -6   4 31559.2 626.234   3
   7   6  -4 30562.4 576.390   4
  -7  -6   4 31402.7 549.973   2
   7   6  -3 42605.5 658.986   4
  -7  -6   3 42395.9 584.669   2
   7   6  -2 3458.30 273.807   4
  -7  -6   2 3547.56 218.106   2
   7   6  -1 26059.9 498.311   4
  -7  -6   1 26223.3 412.042   2
   7   6   0 19508.8 418.751   6
  -7  -6   0 19921.0 419.381   6
   7   6   0 20130.9 439.362   4
  -7  -6   0 20778.8 349.171   2
   7   6   1 219650. 1239.12   6
  -7  -6  -1 217076. 1223.86   6
   7   6   1 220404. 1298.13   4
   7   6   2 54502.2 601.099   6
  -7  -6  -2 55533.5 609.324   6
   7   6   2 54322.3 648.459   4
  -7  -6  -2 55997.3 494.618   2
   7   6   3 31373.8 441.551   6
  -7  -6  -3 33452.7 458.564   6
   7   6   3 31076.4 553.653   1
   7   6   3 31407.3 502.402   4
  -7  -6  -3 32738.3 392.574   2
  -7  -6  -4 6083.91 215.702   6
   7   6   4 5881.13 258.702   4
   7   6   4 5323.83 202.748   6
  -7  -6  -5 13125.1 266.541   6
   7   6   5 13890.8 354.668   4
   7   6   5 12286.6 354.941   1
   7   6   5 12853.2 266.408   6
  -7  -6  -6 37204.0 405.489   6
   7   6   6 36427.2 389.679   6
   7   6   6 37965.0 553.796   4
   7   6   6 37053.4 575.196   1
   7   6   7 9881.78 207.394   5
   7   6   7 10690.4 334.211   4
   7   6   7 10826.4 367.957   1
   7   6   7 10177.1 199.728   6
   7   6   8 7791.68 321.114   4
   7   6   8 7621.40 353.634   1
   7   6   9 34865.8 577.790   4
   7   6   9 34256.5 664.672   1
   7   6  10 59573.8 757.451   4
   7   6  10 61112.0 934.871   1
   7   6  11 8590.80 357.351   4
   7   6  11 8755.62 466.041   1
   7   6  12 17824.4 654.728   1
   7   6  12 18535.3 489.745   4
   7   6  13 1504.34 403.604   1
  -8  -6   9 1664.92 380.154   2
  -8  -6   8 5829.05 420.865   2
  -8  -6   7 14161.9 518.583   2
  -8  -6   6 42583.0 774.271   2
  -8  -6   5 1734.42 273.750   2
   8   6  -4 2740.18 320.678   4
  -8  -6   4 2819.26 280.306   2
   8   6  -3 4974.47 340.720   4
  -8  -6   3 5718.59 291.315   2
   8   6  -2 2199.79 281.959   4
  -8  -6   2 2134.14 221.124   2
   8   6  -1 2176.85 276.213   4
  -8  -6   1 2241.03 205.340   2
   8   6   0 26775.8 564.857   4
  -8  -6   0 26790.6 443.733   2
   8   6   1 12519.2 414.973   4
   8   6   1 13500.6 913.459   1
  -8  -6  -1 13771.8 322.718   2
   8   6   2 199751. 1254.99   6
  -8  -6  -2 198063. 1227.95   6
   8   6   2 189098. 1312.99   4
  -8  -6  -2 193124. 1052.30   2
   8   6   3 47518.3 594.074   6
  -8  -6  -3 46470.4 595.461   6
   8   6   3 47555.3 684.994   1
   8   6   3 45237.7 646.217   4
  -8  -6  -3 46744.3 546.122   2
   8   6   4 14482.1 330.981   6
   8   6   4 15235.3 400.272   4
   8   6   4 13913.5 384.230   1
   8   6   5 29839.0 423.605   6
   8   6   5 27311.1 409.477   5
   8   6   5 28418.9 517.529   4
   8   6   5 28039.4 491.664   1
   8   6   6 36722.1 448.713   5
   8   6   6 39407.1 611.033   4
   8   6   6 38585.4 561.902   1
   8   6   6 39591.9 456.912   6
   8   6   7 46385.7 486.252   5
   8   6   7 48395.6 652.604   1
   8   6   7 47776.3 453.231   6
   8   6   8 25065.4 502.184   4
   8   6   8 24620.4 509.489   1
   8   6   9 7416.22 327.756   4
   8   6   9 7433.93 350.277   1
   8   6  10 3321.44 265.828   4
   8   6  10 3094.66 320.070   1
   8   6  11 6168.75 399.078   1
   8   6  11 6349.50 328.574   4
   8   6  12 1188.81 261.274   4
   8   6  12 1135.50 319.754   1
   8   6  13 49371.3 997.458   1
   8   6  13 53379.2 818.051   4
  -9  -6   8 671.010 334.260   2
  -9  -6   7 11901.3 539.957   2
  -9  -6   6 3284.02 385.744   2
  -9  -6   5 53769.8 875.151   2
   9   6  -4 6174.33 424.659   4
  -9  -6   4 7256.79 392.480   2
  -9  -6   3 2827.27 299.965   2
   9   6  -3 2485.61 349.414   4
   9   6  -2 3471.59 362.210   4
  -9  -6   2 3743.35 280.481   2
   9   6  -1 11978.5 477.646   4
  -9  -6   1 12019.1 377.464   2
   9   6   0 18996.5 550.763   4
  -9  -6   0 18523.6 423.377   2
   9   6   1 93204.3 1069.41   4
  -9  -6  -1 93805.9 847.474   2
   9   6   2 13361.0 468.953   4
  -9  -6  -2 13895.5 360.983   2
   9   6   3 1099.90 195.924   6
  -9  -6  -3 1075.86 208.821   2
   9   6   3 1276.55 193.596   5
   9   6   3 748.288 251.748   4
   9   6   3 1036.60 250.540   1
   9   6   4 19824.0 424.779   6
   9   6   4 19265.3 424.795   1
   9   6   4 18098.1 396.093   5
   9   6   4 19560.7 494.179   4
   9   6   5 39459.4 551.318   6
   9   6   5 39713.3 661.780   4
   9   6   5 39234.3 544.943   1
   9   6   6 126828. 890.758   6
   9   6   6 128828. 1134.47   4
   9   6   6 129368. 943.999   1
   9   6   7 1793.17 180.527   5
   9   6   7 1804.27 207.916   1
   9   6   7 2045.24 161.094   6
   9   6   8 17340.7 459.317   4
   9   6   8 16798.1 400.766   1
   9   6   9 2997.96 278.574   4
   9   6   9 2826.44 246.520   1
   9   6  10 3399.47 281.855   1
   9   6  10 3233.11 291.677   4
   9   6  11 6850.71 376.150   1
   9   6  11 7864.51 376.769   4
   9   6  12 4178.44 352.294   1
   9   6  12 4794.04 336.745   4
   9   6  13 732.724 269.936   4
   9   6  14 24556.0 607.541   4
 -10  -6   7 5862.17 465.789   2
 -10  -6   6 28998.2 754.252   2
 -10  -6   5 8386.59 474.513   2
 -10  -6   4 6205.63 410.669   2
  10   6  -3 3013.50 400.940   4
 -10  -6   3 3670.23 346.722   2
  10   6  -2 47057.8 917.011   4
 -10  -6   2 47109.7 767.499   2
  10   6  -1 43694.4 881.525   4
 -10  -6   1 42928.8 710.298   2
 -10  -6   0 389.499 231.368   2
  10   6   0 336.601 298.723   4
  10   6   1 7775.21 432.766   4
 -10  -6  -1 7565.38 322.056   2
  10   6   2 2298.37 318.590   4
 -10  -6  -2 2239.54 242.114   2
  10   6   3 4040.61 337.797   4
 -10  -6  -3 4344.74 284.791   2
  10   6   4 10610.3 435.426   4
 -10  -6  -4 12264.9 401.859   2
  10   6   5 22260.7 484.034   6
  10   6   5 22442.6 552.685   4
  10   6   6 3870.46 253.597   6
  10   6   6 3603.65 245.629   5
  10   6   6 4004.79 333.015   4
  10   6   7 76367.0 948.502   4
  10   6   8 21654.2 545.370   4
  10   6   9 19184.0 507.243   4
  10   6  10 1558.19 278.266   4
  10   6  11 7304.49 385.311   4
  10   6  12 21713.9 574.926   4
  10   6  13 6392.58 389.645   4
  10   6  14 288.979 274.171   4
  10   6  15 4331.99 382.937   4
 -11  -6   6 63.1028 366.670   2
 -11  -6   5 8643.22 500.305   2
 -11  -6   4 6649.68 444.177   2
  11   6  -3 13355.6 599.260   4
 -11  -6   3 13675.7 532.813   2
  11   6  -2 11972.0 594.439   4
 -11  -6   2 11856.1 481.799   2
  11   6  -1 12313.8 592.502   4
 -11  -6   1 11820.8 466.963   2
  11   6   0 58850.5 1051.20   4
 -11  -6   0 58388.0 854.008   2
 -11  -6  -1 761.732 268.656   2
  11   6   1 854.625 334.801   4
  11   6   2 8228.88 458.886   4
 -11  -6  -2 7111.40 346.012   2
 -11  -6  -3 472.878 225.464   2
  11   6   3 328.643 281.968   4
  11   6   4 3378.16 340.534   4
 -11  -6  -4 3590.69 284.862   2
  11   6   5 17435.2 546.838   4
  11   6   6 22982.9 516.571   5
  11   6   6 31914.7 692.813   4
  11   6   7 10985.7 449.902   4
  11   6   8 22300.7 580.661   4
  11   6   9 2731.72 304.178   4
  11   6  10 19968.4 549.654   4
  11   6  11 26887.6 642.660   4
  11   6  12 795.276 295.172   4
  11   6  13 8955.88 447.465   4
  11   6  14 1071.67 306.075   4
  11   6  15-304.044 297.139   4
 -12  -6   5 13.0125 356.929   2
 -12  -6   4 106.487 313.084   2
 -12  -6   3 405.108 319.278   2
  12   6  -3-47.4880 366.404   4
  12   6  -2 9821.77 592.203   4
 -12  -6   2 10422.0 496.295   2
  12   6  -1 47974.6 1020.13   4
 -12  -6   1 45101.7 846.494   2
 -12  -6   0 1473.68 324.893   2
  12   6   0 1735.98 447.945   4
  12   6   1 21578.7 721.979   4
 -12  -6  -1 20982.6 579.023   2
 -12  -6  -2 378.936 272.989   2
  12   6   2 206.617 362.377   4
  12   6   3 32159.6 795.154   4
 -12  -6  -3 31223.5 647.488   2
  12   6   4 18476.0 630.001   4
 -12  -6  -4 20782.9 553.320   2
  12   6   5 1992.60 357.461   4
 -12  -6  -5 3062.55 333.195   2
  12   6   6 6415.47 404.884   4
  12   6   7 7571.16 423.651   4
  12   6   8 3684.22 354.008   4
  12   6   9 3942.05 345.891   4
  12   6  10 5408.78 381.195   4
  12   6  11 10867.5 473.792   4
  12   6  12 33895.5 756.491   4
  12   6  13 4024.51 386.995   4
  12   6  14 1992.03 324.110   4
  12   6  15-20.1244 285.642   4
 -13  -6   3 3390.05 409.744   2
 -13  -6   2-24.3489 293.697   2
  13   6  -2-128.594 384.284   4
 -13  -6   1 1635.30 336.303   2
  13   6  -1 798.217 416.280   4
  13   6   0 10296.1 596.220   4
 -13  -6   0 10989.9 512.649   2
 -13  -6  -1 1884.03 342.428   2
  13   6   1 1633.91 411.188   4
  13   6   2 17578.0 700.065   4
 -13  -6  -2 19004.2 582.065   2
  13   6   3 6986.07 503.655   4
 -13  -6  -3 6857.27 424.960   2
  13   6   4 21866.0 729.345   4
 -13  -6  -4 24503.4 630.913   2
  13   6   5 34809.2 832.213   4
 -13  -6  -5 36647.9 737.042   2
  13   6   6 960.837 353.910   4
  13   6   7 4817.68 410.144   4
  13   6   8 510.052 300.847   4
  13   6   9 2052.93 331.746   4
  13   6  10 9057.86 481.872   4
  13   6  11 13313.2 552.539   4
  13   6  12 870.042 344.188   4
  13   6  13 9149.79 500.010   4
  13   6  14 2459.97 377.981   4
  13   6  15 8359.43 492.098   4
  14   6  -2 5665.21 535.618   4
  14   6  -1-98.8608 407.728   4
  14   6   0 14.4040 408.841   4
  14   6   1 59.4712 403.671   4
  14   6   2-292.611 410.697   4
  14   6   3 14358.5 650.284   4
  14   6   4 22122.6 755.860   4
  14   6   5 1691.76 453.229   4
  14   6   6 23568.1 732.516   4
  14   6   7 464.609 354.872   4
  14   6   8 8249.51 498.985   4
  14   6   9 2490.60 401.851   4
  14   6  10 2663.37 379.376   4
  14   6  11 4526.78 429.503   4
  14   6  12 9790.75 523.385   4
  14   6  13 1959.67 377.583   4
  14   6  14 3844.83 427.243   4
  14   6  15 282.677 343.635   4
  15   6   0 1176.49 427.264   4
  15   6   1 3030.75 466.729   4
  15   6   2 680.395 428.411   4
  15   6   3-267.834 392.575   4
  15   6   4 2424.37 459.666   4
  15   6   5 18232.5 731.112   4
  15   6   6-109.194 370.976   4
  15   6   7 6663.83 511.962   4
  15   6   8 37.1606 394.241   4
  15   6   9 20576.6 718.949   4
  15   6  10 13803.6 595.380   4
  15   6  11 1232.10 371.581   4
  15   6  12 642.877 350.130   4
  15   6  13 113.808 346.947   4
  16   6   5 287.739 386.795   4
  16   6   6 393.640 368.034   4
  16   6   7 99.6814 380.592   4
  16   6   8 9597.28 603.072   4
  16   6   9 4657.45 522.845   4
  16   6  10 3356.21 473.524   4
  12  -7   8 1722.31 407.749   3
  12  -7   3 5170.18 549.289   4
  12  -7   2 384.862 447.479   4
 -11   7  -9 922.812 346.274   0
  11  -7   9 717.950 420.404   3
  11  -7   8 3180.51 455.871   3
 -11   7  -8 2785.28 394.644   0
  11  -7   7-248.341 353.452   3
  11  -7   6 11098.8 576.213   3
  11  -7   3 3414.73 481.168   4
  11  -7   2 26.2332 377.600   4
 -11   7  -1 2319.32 507.955   2
  11  -7   1 1166.96 482.227   4
  11  -7   0 4795.76 550.535   4
 -11   7   0 6441.56 629.087   2
 -11   7   1 3558.75 534.156   2
  11  -7  -1 2545.53 543.168   4
 -10   7 -11 873.179 312.420   0
  10  -7  10 542.535 441.055   3
 -10   7 -10 823.637 331.789   0
  10  -7   9 554.724 403.227   3
 -10   7  -9 313.110 311.818   0
  10  -7   8 1272.50 401.655   3
 -10   7  -8 1278.86 339.674   0
 -10   7  -7 7609.79 494.935   0
  10  -7   7 7702.21 508.877   3
 -10   7  -6 4701.67 438.692   0
  10  -7   6 4471.19 432.280   3
  10  -7   5 2335.17 371.249   3
 -10   7  -5 2017.55 382.016   0
  10  -7   4 19301.7 700.266   4
  10  -7   3 1228.86 414.730   4
  10  -7   2 6825.84 550.728   4
 -10   7  -1 2036.70 512.276   2
  10  -7   1 1578.40 463.865   4
  10  -7   0 10068.8 630.801   4
 -10   7   0 12686.0 684.622   2
  10  -7  -1 8518.60 613.981   4
 -10   7   1 10363.2 649.806   2
  10  -7  -2 10202.2 681.592   4
 -10   7   2 12009.2 652.030   2
 -10   7   3 334.556 456.176   2
  10  -7  -3 41.1199 489.748   4
 -10   7   4 785.469 409.078   2
   9  -7  11 9751.61 623.587   3
   9  -7  10-125.954 397.042   3
   9  -7   9 4264.54 469.046   3
   9  -7   8 118.033 374.601   3
   9  -7   7 4090.49 463.953   3
  -9   7  -6 10689.6 513.812   0
   9  -7   6 10813.6 538.305   3
  -9   7  -5 17372.5 621.208   0
   9  -7   5 16841.8 584.878   3
  -9   7  -4 294.431 282.761   0
   9  -7   4 391.452 305.071   3
   9  -7   4 391.865 358.310   4
   9  -7   3 5432.43 458.353   4
   9  -7   2 114.697 389.671   4
   9  -7   1 34383.9 884.053   4
   9  -7   0 20743.2 741.222   4
  -9   7   0 26387.9 816.855   2
  -9   7   1 184.093 388.945   2
   9  -7  -1-157.212 442.298   4
   9  -7  -2 3605.38 534.973   4
  -9   7   2 4805.70 525.287   2
  -9   7   3-258.544 431.111   2
   9  -7  -3-272.127 451.419   4
  -9   7   4 1381.19 431.075   2
  -9   7   5 6029.59 502.831   2
  -9   7   6 3270.50 482.483   2
   8  -7  11 465.855 443.681   3
   8  -7  10 4311.34 495.078   3
   8  -7   9 2306.51 425.237   3
   8  -7   8 21812.3 712.127   3
   8  -7   7 11119.4 551.999   3
   8  -7   6-24.8047 326.969   3
   8  -7   5 2341.55 358.732   3
   8  -7   4 676.200 283.630   3
   8  -7   4 900.984 332.117   4
  -8   7  -4 523.436 264.014   0
   8  -7   3 846.570 312.505   3
  -8   7  -3 612.610 285.778   0
   8  -7   3 516.240 333.785   4
  -8   7  -2 15931.2 581.990   0
   8  -7   2 16725.9 617.154   4
   8  -7   2 16075.0 496.153   3
   8  -7   1 3865.27 447.348   4
   8  -7   0 13952.5 619.477   4
  -8   7   0 16775.7 659.686   2
  -8   7   1 43417.1 938.256   2
  -8   7   2 614.842 428.222   2
  -8   7   3 9884.40 545.039   2
  -8   7   4-503.026 397.305   2
  -8   7   5 8768.00 538.231   2
  -8   7   6 11594.7 592.126   2
  -8   7   7 4115.62 471.022   2
   7  -7  12 746.063 459.186   3
   7  -7  11 2745.21 503.068   3
   7  -7  10 671.340 381.346   3
   7  -7   9 13880.9 626.801   3
   7  -7   8 1817.63 405.720   3
   7  -7   7 17870.3 610.020   3
   7  -7   6 24990.1 667.070   3
   7  -7   5 378.890 294.742   3
   7  -7   4 1145.73 295.383   3
   7  -7   4 1004.53 309.760   4
   7  -7   3 146.552 273.979   3
   7  -7   3 125.730 300.895   4
   7  -7   2 16229.0 579.813   4
   7  -7   2 16680.7 493.289   3
  -7   7  -2 15894.8 533.958   0
  -7   7  -1 22880.9 632.842   0
   7  -7   1 25284.4 554.286   3
  -7   7   1 1455.68 409.015   2
  -7   7   2 11125.0 530.680   2
  -7   7   3 2607.53 395.014   2
  -7   7   4 38431.5 863.829   2
  -7   7   5 15532.1 614.272   2
  -7   7   6 3162.37 415.635   2
  -7   7   7 1948.09 415.057   2
  -7   7   8 188.231 352.176   2
  -7   7   9 737.509 373.550   2
   6  -7  13 5413.33 644.843   3
   6  -7  12 41.4425 446.274   3
   6  -7  11 64.2729 410.006   3
   6  -7  10-103.607 398.466   3
   6  -7   9 3774.84 446.964   3
  -6   7  -8 22319.4 1011.45   1
   6  -7   8 36090.6 828.314   3
  -6   7  -7 32743.5 900.611   1
   6  -7   7 40029.7 825.781   3
  -6   7  -6 4647.11 362.699   1
   6  -7   6 5088.18 401.574   3
  -6   7  -5 3867.63 280.250   1
   6  -7   5 3931.15 359.529   3
  -6   7  -4 6413.04 316.401   1
   6  -7   4 6345.02 386.239   4
   6  -7   4 6768.97 387.543   3
   6  -7   3 62057.1 912.984   4
   6  -7   3 61605.8 835.146   3
  -6   7  -3 60429.2 746.298   1
  -6   7  -2 5440.43 301.862   1
   6  -7   2 5746.39 346.316   3
   6  -7   1 31.9762 218.599   3
  -6   7  -1 354.844 184.149   1
  -6   7  -1 301.141 247.854   0
  -6   7   0 2972.03 311.540   0
  -6   7   0 2377.80 235.425   1
   6  -7   0 2637.26 259.923   3
  -6   7   1 2279.45 240.872   1
  -6   7   1 2766.09 361.955   2
  -6   7   2 1760.97 356.980   2
  -6   7   2 1942.44 265.910   1
  -6   7   3 21776.0 553.003   1
  -6   7   3 21681.6 631.677   2
  -6   7   4 1762.05 352.511   2
  -6   7   4 2177.91 306.788   1
  -6   7   5 37651.2 787.001   1
  -6   7   5 33635.7 764.904   2
  -6   7   6 18571.6 654.369   1
  -6   7   6 15883.0 593.879   2
  -6   7   7 1029.53 331.298   2
  -6   7   7 2056.53 382.941   1
  -6   7   8 5326.75 483.799   1
  -6   7   8 4370.44 430.062   2
  -6   7   9 2.38913 345.843   2
  -6   7  10 7086.13 516.121   2
   5  -7  13 670.276 502.627   3
   5  -7  12 1957.86 476.839   3
   5  -7  11 3898.16 506.635   3
   5  -7  10 18821.4 715.984   3
   5  -7   9 6161.83 510.259   3
   5  -7   8 1904.40 369.087   3
  -5   7  -8-307.393 857.033   1
  -5   7  -7 7210.58 788.974   1
   5  -7   7 14452.9 530.610   3
  -5   7  -6 7542.36 568.990   1
   5  -7   6 10268.1 437.152   3
  -5   7  -5 3052.20 356.028   1
   5  -7   5 2713.75 306.816   3
  -5   7  -4 59523.9 824.470   1
   5  -7   4 59730.8 818.295   4
   5  -7   4 59970.4 809.717   3
  -5   7  -3 2314.81 283.639   1
   5  -7   3 2879.97 329.948   4
   5  -7   3 3082.65 307.197   3
   5  -7   2 59140.6 734.594   3
  -5   7  -2 57843.5 745.941   1
  -5   7  -1 13121.0 418.887   1
   5  -7   1 13495.8 387.183   3
   5  -7   0 634.784 189.818   3
  -5   7   0 367.096 197.248   1
  -5   7   1 1281.92 211.505   1
   5  -7  -1 1157.49 207.070   3
  -5   7   1 1266.49 254.054   0
  -5   7   2 3560.72 281.644   1
  -5   7   2 3931.16 355.167   2
  -5   7   3 6495.76 348.620   1
  -5   7   3 6283.79 372.999   2
  -5   7   4 43446.2 776.377   1
  -5   7   4 38178.6 733.135   2
  -5   7   5 19958.4 597.187   1
  -5   7   5 17243.5 541.308   2
  -5   7   6 2525.15 340.409   2
  -5   7   6 3585.36 386.417   1
  -5   7   7 9140.05 530.322   1
  -5   7   7 9220.60 476.647   2
  -5   7   8 7785.73 549.653   1
  -5   7   8 6765.52 438.546   2
  -5   7   9 26563.6 856.504   1
  -5   7   9 24750.8 717.039   2
  -5   7  10 2364.49 373.276   2
  -5   7  11 1628.56 408.194   2
   4  -7  13 5410.56 619.350   3
   4  -7  12 4896.54 557.461   3
   4  -7  11 9949.36 623.924   3
   4  -7  10 6279.19 523.838   3
   4  -7   9 29520.8 756.769   3
   4  -7   8 19548.2 615.135   3
   4  -7   7 604.767 302.586   3
   4  -7   6 590.817 279.839   3
  -4   7  -6-583.980 712.259   1
   4  -7   5 138.958 254.790   3
  -4   7  -5 127.009 581.833   1
  -4   7  -4 22983.0 650.896   1
   4  -7   4 24186.2 507.638   4
   4  -7   4 23904.2 530.561   3
  -4   7  -3 123098. 1177.73   1
   4  -7   3 115920. 1007.64   3
  -4   7  -2 47064.3 705.967   1
   4  -7   2 44920.6 629.427   3
   4  -7   1 8290.88 311.164   3
  -4   7  -1 8222.01 363.388   1
  -4   7   0 17026.3 464.373   1
   4  -7   0 17458.3 381.018   3
  -4   7   1 34185.9 593.284   1
   4  -7  -1 34563.3 480.748   3
  -4   7   2 31334.8 619.148   0
  -4   7   2 32094.6 595.241   1
  -4   7   2 29764.8 609.263   2
   4  -7  -2 32295.2 448.542   3
  -4   7   3 12818.4 421.869   1
  -4   7   3 12548.8 438.607   2
  -4   7   4 3998.91 316.705   1
  -4   7   4 3336.21 312.041   2
  -4   7   5 1157.71 259.996   2
  -4   7   5 1286.48 271.301   1
  -4   7   6 6654.51 425.757   1
  -4   7   6 6091.63 357.294   2
  -4   7   7 2269.32 314.811   2
  -4   7   7 2485.37 376.133   1
  -4   7   8 20289.9 715.610   1
  -4   7   8 19024.4 562.766   2
  -4   7   9 84.7751 276.276   2
  -4   7   9-14.9745 391.854   1
  -4   7  10 29696.3 932.069   1
  -4   7  10 27340.8 718.339   2
  -4   7  11 5307.69 451.318   2
  -4   7  12 2050.20 394.184   2
   3  -7  13 1799.26 515.871   3
   3  -7  12 591.702 460.974   3
   3  -7  11 11637.1 622.004   3
   3  -7  10 33328.5 836.018   3
   3  -7   9 12853.7 563.641   3
   3  -7   8 13509.5 522.144   3
   3  -7   7 177.063 282.017   3
   3  -7   6 19450.4 526.112   3
  -3   7  -5 22770.0 1145.75   1
   3  -7   5 36591.9 648.823   3
  -3   7  -4 5973.09 703.425   1
   3  -7   4 6950.58 333.361   3
   3  -7   3 351.559 212.899   3
  -3   7  -3 291.263 310.122   1
  -3   7  -2 10533.4 427.735   1
   3  -7   2 9757.99 326.282   3
   3  -7   2 9679.62 332.360   6
  -3   7  -1 50572.7 734.528   1
  -3   7  -1 44266.6 616.153   5
   3  -7   1 48685.4 588.119   3
   3  -7   1 45118.8 627.449   6
  -3   7   0 44282.9 639.596   5
   3  -7   0 45583.5 538.250   3
   3  -7  -1 58185.4 710.027   5
  -3   7   1 60739.9 784.066   1
   3  -7  -1 59670.7 582.286   3
   3  -7  -2 1671.28 211.035   5
  -3   7   2 1615.18 238.250   1
  -3   7   2 1988.99 263.710   2
   3  -7  -2 2225.96 177.994   3
  -3   7   3 109023. 1045.27   0
  -3   7   3 110919. 1097.60   1
  -3   7   4 10819.3 428.193   1
  -3   7   4 9574.88 360.625   2
  -3   7   5 1096.08 215.954   2
  -3   7   5 1100.57 276.217   1
  -3   7   6 258.521 208.910   2
  -3   7   6 199.615 268.969   1
  -3   7   7 187.105 220.408   2
  -3   7   7 156.192 291.860   1
  -3   7   8 7154.50 481.960   1
  -3   7   8 8227.51 371.769   2
  -3   7   9 22214.1 785.215   1
  -3   7   9 20649.7 555.742   2
  -3   7  10 6858.34 577.862   1
  -3   7  10 6610.02 406.838   2
  -3   7  11 5698.88 584.593   1
  -3   7  11 5571.86 398.900   2
  -3   7  12 5177.96 437.022   2
  -3   7  13 4410.64 430.208   2
   2  -7  13 88.9513 465.345   3
   2  -7  12 8886.59 671.415   3
   2  -7  11 4136.97 497.032   3
   2  -7  10 594.563 376.346   3
   2  -7   9 41484.6 854.503   3
   2  -7   8 5100.74 401.877   3
   2  -7   7 11057.4 459.178   3
   2  -7   6 5154.55 361.871   3
   2  -7   5 25316.4 539.181   3
   2  -7   4 70311.5 745.542   6
   2  -7   4 78742.8 831.622   3
  -2   7  -3 11204.4 315.613   5
   2  -7   3 12054.1 360.627   3
   2  -7   3 11164.4 330.700   6
  -2   7  -2 10379.6 296.420   5
   2  -7   2 10932.6 321.941   3
   2  -7   2 10036.1 305.164   6
   2  -7   1 853.989 166.186   6
   2  -7   1 769.564 179.595   3
  -2   7  -1 647.282 157.824   5
  -2   7  -1 1276.89 237.579   1
   2  -7   0 123.728 154.488   6
   2  -7   0 99.5103 149.190   3
  -2   7   0 72.9483 137.667   5
  -2   7   1 55784.7 678.574   5
  -2   7   1 57205.6 764.019   1
   2  -7  -1 54287.8 650.844   6
   2  -7  -1 56827.8 550.954   3
  -2   7   2 172241. 1202.19   5
   2  -7  -2 175578. 1127.00   5
   2  -7  -2 178896. 896.162   3
  -2   7   2 182935. 1322.00   1
  -2   7   3 10880.2 359.235   5
   2  -7  -3 10557.7 319.529   5
   2  -7  -3 11661.0 248.372   3
  -2   7   3 10513.3 382.600   1
  -2   7   3 10232.5 326.016   2
  -2   7   4 42013.3 667.549   5
  -2   7   4 45744.6 645.842   0
   2  -7  -4 42081.7 597.800   5
   2  -7  -4 44186.3 406.134   3
  -2   7   4 44982.0 729.922   1
  -2   7   4 41718.4 564.743   2
  -2   7   5 11976.9 399.088   5
   2  -7  -5 13009.2 371.005   5
  -2   7   5 12798.6 462.563   1
  -2   7   5 11923.7 347.069   2
   2  -7  -6 25957.7 511.274   5
  -2   7   6 26889.6 645.174   1
  -2   7   6 26931.9 492.983   2
  -2   7   7 22199.5 645.782   1
  -2   7   7 21415.9 463.263   2
  -2   7   8 406.125 206.826   2
  -2   7   8 525.970 331.248   1
  -2   7   9 877.952 252.588   2
  -2   7   9 755.373 366.894   1
  -2   7  10 9717.13 405.225   2
  -2   7  10 9729.31 619.384   1
  -2   7  11 3910.38 521.932   1
  -2   7  11 3246.69 331.278   2
  -2   7  12 2315.28 510.049   1
  -2   7  12 1497.26 329.467   2
  -2   7  13 7359.47 441.353   2
   1  -7  13 1176.28 506.911   3
   1  -7  12 7042.00 451.525   2
   1  -7  12 7638.22 596.429   3
   1  -7  11 7781.11 438.886   2
   1  -7  11 8663.61 581.465   3
   1  -7  10 19340.0 549.128   2
   1  -7  10 20915.0 685.667   3
   1  -7   9 5817.62 445.086   3
   1  -7   8 2017.69 329.862   3
   1  -7   7 3413.76 329.200   3
   1  -7   6 62064.7 838.338   3
   1  -7   5 93527.7 941.705   3
  -1   7  -4 2288.07 194.559   5
   1  -7   4 3018.37 264.328   3
   1  -7   4 3057.01 223.649   6
  -1   7  -3 9282.57 274.433   5
   1  -7   3 9849.50 330.181   3
   1  -7   3 9010.08 285.559   6
   1  -7   2 655.890 154.631   6
  -1   7  -2 626.648 399.237   1
   1  -7   2 489.703 183.561   3
  -1   7  -2 616.124 139.627   5
  -1   7  -1 56322.9 608.762   5
   1  -7   1 54184.3 604.683   6
  -1   7   0 14227.4 432.333   1
  -1   7   0 13787.1 327.017   5
   1  -7   0 13873.2 326.412   6
   1  -7   0 13799.1 310.552   3
  -1   7   1 20606.0 396.386   5
   1  -7  -1 20305.8 382.332   6
   1  -7  -1 22050.2 359.807   3
  -1   7   2 1647.63 170.217   5
   1  -7  -2 2065.14 161.410   3
  -1   7   2 2035.81 259.314   1
   1  -7  -2 2057.35 181.967   6
  -1   7   3 51881.2 643.969   5
   1  -7  -3 52186.0 475.620   3
  -1   7   3 51394.6 740.479   1
  -1   7   3 49798.9 528.747   2
  -1   7   4 11753.8 351.789   5
   1  -7  -4 12873.8 316.117   5
  -1   7   4 13072.7 424.316   1
  -1   7   4 12223.2 288.551   2
   1  -7  -4 12297.7 239.838   3
  -1   7   5 64231.2 774.523   5
   1  -7  -5 63480.3 662.955   5
  -1   7   5 66932.4 901.619   1
  -1   7   5 64038.6 619.284   2
   1  -7  -5 65966.6 470.586   3
  -1   7   6 34169.7 595.928   5
   1  -7  -6 36030.8 521.952   5
  -1   7   6 35549.2 495.600   2
  -1   7   7 29010.6 581.463   5
   1  -7  -7 28100.8 480.641   5
  -1   7   7 30523.4 713.622   1
  -1   7   7 29735.1 479.915   2
  -1   7   8 48391.2 944.128   1
  -1   7   8 48526.9 633.725   2
  -1   7   9 10436.7 560.714   1
  -1   7   9 9113.74 344.177   2
  -1   7  10 2389.68 262.523   2
  -1   7  10 2922.89 450.443   1
  -1   7  11 292.901 439.283   1
  -1   7  11 85.4646 230.117   2
  -1   7  12-78.0014 464.036   1
  -1   7  12-66.4579 250.074   2
  -1   7  13 4622.13 367.992   2
  -1   7  14 12017.9 503.637   2
   0  -7  13 17787.2 630.076   2
   0  -7  12 9350.01 477.181   2
   0  -7  12 9744.79 609.167   3
   0  -7  11 1567.95 441.842   3
   0  -7  11 1407.69 313.775   2
   0  -7  10 4069.88 343.732   2
   0  -7  10 4365.25 451.024   3
   0  -7   9 194.193 323.758   3
   0  -7   9-150.219 238.446   2
   0  -7   8 1203.77 300.114   3
   0  -7   8 1094.85 240.160   2
   0  -7   7 10770.8 363.230   2
   0  -7   7 11484.0 448.291   3
   0  -7   6 34067.8 533.239   2
   0  -7   6 35211.5 644.719   3
   0  -7   5 10699.0 391.933   3
   0   7  -4 89425.1 771.201   6
   0  -7   4 90532.7 866.755   3
   0  -7   4 87099.0 793.416   6
   0  -7   3 16578.6 394.324   3
   0  -7   3 15949.2 352.569   6
   0   7  -3 16633.3 347.845   6
   0   7  -2 65827.4 634.811   5
   0  -7   2 64567.1 645.192   6
   0   7  -1 610.253 368.473   1
   0  -7   1 615.412 156.575   6
   0  -7   1 1047.44 176.999   3
   0   7  -1 547.762 126.214   5
   0  -7   0 45113.1 508.063   3
   0   7   0 46253.5 755.625   1
   0   7   0 44073.1 519.368   5
   0  -7   0 43393.5 516.247   6
   0   7   1 83500.4 709.949   5
   0  -7  -1 80705.2 684.034   6
   0  -7  -1 81982.0 643.232   3
   0  -7  -2 12872.9 263.988   3
   0   7   2 12943.5 305.753   5
   0   7   2 12626.0 249.846   2
   0   7   2 13547.1 406.932   1
   0  -7  -2 13071.1 294.811   6
   0   7   3 4370.96 208.813   5
   0   7   3 4069.92 156.990   2
   0  -7  -3 4159.28 196.240   6
   0   7   3 4128.99 296.588   1
   0  -7  -4 971.127 141.082   6
   0   7   4 1334.09 165.748   5
   0   7   4 883.203 228.673   1
   0   7   4 851.053 113.207   2
   0   7   5 3807.81 223.954   5
   0   7   5 4078.92 303.701   1
   0   7   5 3682.32 161.275   2
   0   7   5 3680.25 188.672   0
   0   7   6 50906.0 661.931   5
   0  -7  -6 51118.4 554.960   5
   0   7   6 50665.4 510.120   2
   0  -7  -7 94727.5 749.371   5
   0   7   7 100611. 1200.95   1
   0   7   7 101196. 758.273   2
   0   7   7 95643.5 924.098   5
   0  -7  -8 2114.37 180.195   5
   0   7   8 1858.01 189.797   2
   0   7   8 1743.69 334.262   1
   0   7   9 59441.8 1069.56   1
   0   7   9 56005.9 667.200   2
   0   7  10 1702.85 214.557   2
   0   7  10 1668.35 424.548   1
   0   7  11 13040.2 681.574   1
   0   7  11 11319.0 382.591   2
   0   7  12 6436.97 608.931   1
   0   7  12 4818.95 309.674   2
   0   7  13 326.838 508.114   1
   0   7  13 547.467 251.219   2
   0   7  14 2337.94 315.900   2
  -1  -7  13 2238.56 388.671   2
  -1  -7  12 5315.79 442.229   2
  -1  -7  11 25370.9 645.639   2
  -1  -7  11 24971.6 781.170   3
  -1  -7  10-71.3620 335.955   3
  -1  -7  10 260.417 251.023   2
  -1  -7   9 6581.02 366.982   2
  -1  -7   9 6116.49 435.808   3
  -1  -7   8 488.905 299.055   3
  -1  -7   8 332.147 255.886   2
  -1  -7   7 10325.3 356.919   2
  -1  -7   7 10920.4 434.958   3
  -1  -7   6 44104.2 594.055   2
  -1  -7   6 44640.5 706.780   3
  -1  -7   5 36252.6 499.088   2
  -1  -7   5 38503.6 619.519   3
  -1  -7   4 8950.31 283.907   6
  -1  -7   4 9705.83 265.680   2
   1   7  -4 8985.82 279.723   6
  -1  -7   4 9930.55 346.349   3
   1   7  -3 30362.0 450.635   6
  -1  -7   3 31183.8 503.325   3
  -1  -7   3 29244.0 453.758   6
   1   7  -2 731.857 150.014   6
  -1  -7   2 751.985 143.609   6
  -1  -7   2 855.568 184.771   3
  -1  -7   1 144005. 922.492   3
   1   7  -1 138290. 1856.97   1
   1   7  -1 142418. 890.340   6
  -1  -7   1 138064. 891.091   6
   1   7   0 141323. 1425.07   1
  -1  -7   0 143111. 876.442   3
  -1  -7   0 141652. 874.095   6
   1   7   1 11685.8 275.760   5
  -1  -7  -1 10656.1 261.262   6
   1   7   2 18360.9 336.214   5
   1   7   2 18228.6 214.051   2
  -1  -7  -2 18338.4 320.850   6
  -1  -7  -3 182.929 105.667   6
   1   7   3 186.638 63.2964   2
   1   7   3 59.1424 114.239   5
   1   7   3 62.2039 214.807   1
   1   7   4 13657.6 307.330   5
   1   7   4 12783.3 192.175   2
  -1  -7  -4 13071.7 270.656   6
   1   7   5 15039.5 330.588   5
   1   7   5 14701.3 226.628   2
   1   7   5 14937.2 456.310   1
  -1  -7  -5 14323.1 282.787   6
   1   7   6 4559.85 226.414   5
   1   7   6 4302.47 161.888   2
   1   7   6 4552.05 335.307   1
  -1  -7  -6 4637.60 189.276   6
   1   7   7 5523.92 258.561   5
   1   7   7 6070.45 198.951   2
   1   7   8 79003.4 662.730   2
  -1  -7  -8 75998.7 621.183   6
   1   7   9 64.9052 154.326   2
   1   7   9-45.9054 330.597   1
   1   7  10 27547.9 827.117   1
   1   7  10 24837.4 459.944   2
   1   7  11 2605.10 240.417   2
   1   7  11 2182.77 455.178   1
   1   7  12 27346.9 937.599   1
   1   7  12 23906.2 509.014   2
   1   7  13 23809.6 931.248   1
   1   7  13 19801.9 505.829   2
   1   7  14 973.112 538.249   1
   1   7  14 558.092 257.347   2
  -2  -7  12 14112.0 556.398   2
  -2  -7  11 296.956 296.645   2
  -2  -7  10 6898.99 388.750   2
  -2  -7  10 7291.78 483.577   3
  -2  -7   9 886.160 343.614   3
  -2  -7   9 974.794 268.626   2
  -2  -7   8 56995.9 774.211   2
  -2  -7   8 57377.8 909.735   3
  -2  -7   7 25378.6 506.044   2
  -2  -7   7 26126.3 605.685   3
  -2  -7   6 2788.08 230.368   2
  -2  -7   6 2810.74 310.092   3
  -2  -7   5 3110.60 198.697   2
  -2  -7   5 3317.01 274.990   3
  -2  -7   4 2701.82 200.467   6
  -2  -7   4 2688.83 254.146   3
  -2  -7   4 2649.43 176.320   2
  -2  -7   3 2202.42 223.786   3
  -2  -7   3 2110.51 173.583   6
  -2  -7   3 2168.09 154.208   2
   2   7  -3 2109.06 175.358   6
  -2  -7   2 36749.9 516.410   3
  -2  -7   2 36443.2 382.143   2
  -2  -7   2 35839.2 482.715   6
   2   7  -2 37144.3 483.072   6
   2   7  -1 34084.1 1229.27   1
  -2  -7   1 36067.1 487.766   3
   2   7  -1 36365.2 464.725   6
  -2  -7   1 35093.1 459.546   6
   2   7   0 81662.8 665.907   6
   2   7   0 81296.5 1261.25   1
  -2  -7   0 79576.3 652.559   6
   2   7   1 175197. 939.391   6
  -2  -7  -1 170788. 919.534   6
  -2  -7  -2 356.211 113.385   6
   2   7   2 379.878 220.537   1
  -2  -7  -3 37627.7 417.134   6
   2   7   3 39170.3 452.250   5
   2   7   3 38746.7 631.097   1
   2   7   4 1268.65 138.949   5
   2   7   4 1347.19 244.833   1
   2   7   4 1329.04 63.0201   2
  -2  -7  -4 1310.85 126.407   6
   2   7   5 96258.1 721.340   5
   2   7   5 93225.8 455.862   2
   2   7   5 97919.0 1029.57   1
  -2  -7  -5 94243.4 633.077   6
   2   7   6 33553.2 452.548   5
   2   7   6 31952.4 316.638   2
   2   7   6 33765.3 664.965   1
  -2  -7  -6 34100.6 388.077   6
   2   7   7 25063.5 408.480   5
   2   7   7 24817.1 318.299   2
   2   7   7 26254.9 632.632   1
  -2  -7  -7 25531.4 336.333   6
   2   7   8 1264.17 162.317   5
   2   7   8 1152.85 130.269   2
   2   7   8 1272.18 316.453   1
  -2  -7  -8 1275.93 123.770   6
   2   7   9 2620.58 362.011   1
   2   7   9 2599.42 177.606   2
   2   7  10 25.9264 343.675   1
   2   7  10-21.7655 158.941   2
   2   7  11 34045.8 933.154   1
   2   7  11 31698.8 510.898   2
   2   7  12 17666.1 786.751   1
   2   7  12 15304.4 406.117   2
   2   7  13 5359.85 596.115   1
   2   7  13 4519.64 302.074   2
   2   7  14 18858.1 927.214   1
   2   7  14 15451.4 477.462   2
  -3  -7  12 834.071 336.838   2
  -3  -7  11 2415.88 343.734   2
  -3  -7  10-147.837 388.138   3
  -3  -7  10 61.5884 256.633   2
  -3  -7   9 21430.0 542.570   2
  -3  -7   9 20105.0 638.067   3
  -3  -7   8 2415.89 289.726   2
  -3  -7   8 2457.08 362.035   3
  -3  -7   7 36826.8 604.013   2
  -3  -7   7 35841.9 695.932   3
  -3  -7   6 38698.6 567.462   2
  -3  -7   6 40537.8 701.909   3
  -3  -7   5 954.481 250.423   3
  -3  -7   5 1139.04 176.083   2
  -3  -7   4 22300.0 372.552   2
  -3  -7   4 22327.7 483.776   3
  -3  -7   3 4888.91 271.478   3
  -3  -7   3 4758.17 234.867   6
   3   7  -3 4663.17 128.806   4
  -3  -7   3 4359.73 183.351   2
   3   7  -3 4040.18 216.711   6
  -3  -7   2 23731.6 410.223   6
  -3  -7   2 23862.4 438.415   3
   3   7  -2 23806.4 270.443   4
  -3  -7   2 23705.0 307.585   2
   3   7  -2 23189.6 398.111   6
  -3  -7   1 52921.3 561.407   6
  -3  -7   1 51314.9 386.114   2
   3   7  -1 50687.4 410.224   4
   3   7  -1 53842.5 1617.03   1
   3   7  -1 52389.3 559.064   6
  -3  -7   0 74355.5 629.975   6
   3   7   0 75387.8 515.345   4
   3   7   0 75629.7 644.539   6
   3   7   1 2005.71 133.850   4
   3   7   1 2092.96 348.450   1
   3   7   1 2073.41 153.234   6
  -3  -7  -1 1695.90 146.772   6
   3   7   2 59249.5 810.441   1
   3   7   2 59696.9 510.973   4
   3   7   2 59116.1 542.389   6
  -3  -7  -2 57568.8 522.364   6
   3   7   3 1417.10 147.349   4
   3   7   3 1122.04 239.662   1
   3   7   3 1366.39 133.362   6
  -3  -7  -3 1106.41 127.959   6
   3   7   4 231082. 1537.01   1
  -3  -7  -4 234610. 970.265   6
   3   7   5 32358.0 405.541   5
   3   7   5 30594.9 218.672   2
   3   7   5 31687.2 605.304   1
  -3  -7  -5 31421.2 361.328   6
   3   7   6 28804.9 384.628   5
   3   7   6 27841.2 263.364   2
   3   7   6 30045.3 618.430   1
  -3  -7  -6 28679.3 334.284   6
   3   7   7 46469.3 482.117   5
   3   7   7 46518.1 387.953   2
   3   7   7 50398.7 827.623   1
  -3  -7  -7 49134.5 420.397   6
   3   7   8 3643.21 158.645   2
   3   7   8 3826.09 358.443   1
  -3  -7  -8 4057.05 142.195   6
   3   7   9 686.406 323.806   1
   3   7   9 538.847 132.937   2
[truncated: 171,511 more chars]
